# Supplementary material for: Evidence map of traditional Chinese exercises
Source: Front Public Health. 2024 Sep 18;12:1347201. doi: 10.3389/fpubh.2024.1347201 (PMC11445016; doi:10.3389/fpubh.2024.1347201)
Supplement: Supplementary file 6 [file Table_3.xlsx]

## Sheet: Sheet1
code	Title	Year	Country	Intervention	Medical conditions	Clinical diseases or symptoms
1	易筋经功法对新型冠状病毒感染后睡眠障碍患者睡眠与抑郁状态的影响	2022	China	Yijinjing	COVID-19	COVID-19
2	练习健身气功八段锦对肩颈姿势不良大学生的肩胛骨动力异常的影响	2020	China	Baduanjin	Musculoskeletal system and connective tissue disorders	Scapular dynamics
3	A randomized controlled trial of tai chi for tension headaches	2007	United States	Tai Chi	Nervous system diseases	Headaches
4	Effects of Tai Chi exercise on functional and life quality assessments in senile osteoporosis	2009	United States	Tai Chi	Musculoskeletal system and connective tissue disorders	Osteoporosis
5	The effect of Tai Chi exercise on gait initiation and gait performance in persons with Parkinson's disease	2013	United States	Tai Chi	Nervous system diseases	Parkinson's disease
6	Baduanjin alleviates the symptoms of knee osteoarthritis	2008	China	Baduanjin	Musculoskeletal system and connective tissue disorders	Knee osteoarthritis
7	Tai Chi versus brisk walking in elderly women	2006	United States	Tai Chi	Others	Physical function
8	Short-form Tai Chi improves standing balance of people with chronic stroke	2009	Hong Kong, China	Tai Chi	Nervous system diseases	Stroke
9	Effect of Tai Chi Chuan on balance in women with multiple sclerosis	2015	Iran	Tai Chi	Nervous system diseases	Multiple sclerosis
10	An evaluation of the effects of Tai Chi Chuan and Chi Kung training in patients with symptomatic heart failure: a randomised controlled pilot study	2007	United Kingdom	Tai Chi	Circulatory system diseases	Heart failure
11	Effects of the addition of t'ai chi to a dietary weight loss program on lipoprotein atherogenicity in obese older women	2013	United States	Tai Chi	Endocrine, nutritional or metabolic diseases	Obesity
12	Mindfulness exercises and pain management	2020	United States	Tai Chi	Musculoskeletal system and connective tissue disorders	Pain
13	Tai Chi for falls prevention: The effect of group exercise	2011	New Zealand	Tai Chi	Others	Fall prevention
14	Effect of tai chi chuan on fear of falling, balance and physical self-perception in elderly: a randomised controlled trial	2017	Canada	Tai Chi	Others	Fall prevention and balance
15	The effectiveness of Tai Chi Chuan on fear of movement, prevention of falls, physical activity, and cognitive status in older adults with mild cognitive impairment: A randomized controlled trial	2021	Turkey	Tai Chi	Mental, behavioural or neurodevelopmental disorders	Mild cognitive impairment
16	Tai chi meditation effects on nuclear factor-κB signaling in lonely older adults: a randomized controlled trial	2014	United States	Tai Chi	Others	Lonely older adults
17	Exercise intervention in brain injury: a pilot randomized study of Tai Chi Qigong	2009	United Kingdom	Tai Chi	Circulatory system diseases	Brain injury
18	Group and home-based tai chi in elderly subjects with knee osteoarthritis: a randomized controlled trial	2007	United States	Tai Chi	Musculoskeletal system and connective tissue disorders	Knee osteoarthritis
19	Enhancing Subjective Well-Being Through Qigong: A Randomized Controlled Trial in Older Adults in Hong Kong With Chronic Physical Illness	2022	Hong Kong, China	Baduanjin	Others	Physiological function
20	Feasibility of a Tai Chi Chuan randomized controlled trial in young adults with symptoms of anxiety	2015	United States	Tai Chi	Mental, behavioural or neurodevelopmental disorders	Anxiety
21	Effects of tai chi chuan on anxiety and sleep quality in young adults: lessons from a randomized controlled feasibility study	2016	United States	Tai Chi	Mental, behavioural or neurodevelopmental disorders	Anxiety
22	Evaluation of Tai Chi Program Effectiveness for People with Arthritis in the Community: A Randomized Controlled Trial	2016	United States	Tai Chi	Musculoskeletal system and connective tissue disorders	Arthritis
23	Evaluation of Tai Chi course effectiveness for people with arthritis	2010	United States	Tai Chi	Musculoskeletal system and connective tissue disorders	Arthritis
24	Blood pressure, salivary cortisol, and inflammatory cytokine outcomes in senior female cancer survivors enrolled in a tai chi chih randomized controlled trial	2015	United States	Tai Chi	Neoplasms	Cancer
25	Feasibility and acceptability of a Tai Chi Chih randomized controlled trial in senior female cancer survivors	2013	United States	Tai Chi	Neoplasms	Cancer
26	Improvements in sleep quality lower multisystem biological risk in older adults	2015	United States	Tai Chi	Sleep-wake disorders	Sleep quality
27	Improved sleep quality in older adults with insomnia reduces biomarkers of disease risk: pilot results from a randomized controlled comparative efficacy trial	2015	United States	Tai Chi	Sleep-wake disorders	Sleep quality
28	The Effects of Tai Chi on Peripheral Somatosensation, Balance, and Fitness in Hispanic Older Adults with Type 2 Diabetes: A Pilot and Feasibility Study	2015	United States	Tai Chi	Endocrine, nutritional or metabolic diseases	Type 2 Diabetes
29	Investigation of the effectiveness of tai chi exercise program on cardiopulmonary functions and quality of life in patients with systemic sclerosis	2020	Turkey	Tai Chi	Musculoskeletal system and connective tissue disorders	Systemic sclerosis
30	Investigation of the effectiveness of Tai Chi exercise program in patients with scleroderma: A randomized controlled study	2020	Turkey	Tai Chi	Musculoskeletal system and connective tissue disorders	Scleroderma
31	The effectiveness of 10-Tai Chi movements in patients with ankylosing spondylitis receiving anti-tumor necrosis factor α therapy: A randomized controlled trial	2020	Turkey	Tai Chi	Musculoskeletal system and connective tissue disorders	Ankylosing spondylitis
32	Investigation the effects of Tai Chi in children with juvenil idiopathic arthritis: A randomized controlled trial	2022	Turkey	Tai Chi	Musculoskeletal system and connective tissue disorders	Arthritis
33	Effects of Tai Chi therapy on body mass index and physical index of intellectual disability	2019	South Korea	Tai Chi	Others	Physical function
34	Evaluation of the sustaining effects of Tai Chi Qigong in the sixth month in promoting psychosocial health in COPD patients: a single-blind, randomized controlled trial	2013	Hong Kong, China	Tai Chi	Respiratory system diseases	Chronic Obstructive Pulmonary Disease(COPD)
35	The sustaining effects of Tai chi Qigong on physiological health for COPD patients: a randomized controlled trial	2013	Hong Kong, China	Tai Chi	Respiratory system diseases	Chronic Obstructive Pulmonary Disease(COPD)
36	Effectiveness of a Tai chi Qigong program in promoting health-related quality of life and perceived social support in chronic obstructive pulmonary disease clients	2010	Hong Kong, China	Tai Chi	Respiratory system diseases	Chronic Obstructive Pulmonary Disease(COPD)
37	Tai chi Qigong improves lung functions and activity tolerance in COPD clients: a single blind, randomized controlled trial	2011	Hong Kong, China	Tai Chi	Respiratory system diseases	Chronic Obstructive Pulmonary Disease(COPD)
38	Tai chi exercise is more effective than brisk walking in reducing cardiovascular disease risk factors	2018	Hong Kong, China	Tai Chi	Circulatory system diseases	Cardiovascular fitness
39	Tai Chi exercise reduces stroke risk factors: A randomized controlled trial	2017	China	Tai Chi	Nervous system diseases	Stroke
40	Effects of tai chi qigong on psychosocial well-being among hidden elderly, using elderly neighborhood volunteer approach: a pilot randomized controlled trial	2017	Hong Kong, China	Tai Chi	Mental, behavioural or neurodevelopmental disorders	Mental health
41	Tai chi qigong as a means to improve night-time sleep quality among older adults with cognitive impairment: a pilot randomized controlled trial	2016	Hong Kong, China	Tai Chi	Mental, behavioural or neurodevelopmental disorders	Cognitive impairment
42	Tai Chi exercise is more effective than brisk walking in reducing cardiovascular disease risk factors among adults with hypertension: A randomised controlled trial	2018	Hong Kong, China	Tai Chi	Circulatory system diseases	Hypertension
43	Tai Chi versus brisk walking in reducing cardiovascular risk factors: a randomised controlled trial (abridged secondary publication)	2022	Hong Kong, China	Tai Chi	Circulatory system diseases	Cardiovascular fitness
44	Effects of a peer-assisted tai-chi-qigong programme on social isolation and psychological wellbeing in Chinese hidden elders: a pilot randomised controlled trial	2016	Hong Kong, China	Tai Chi	Mental, behavioural or neurodevelopmental disorders	Mental health
45	Qigong exercise improved quality of sleep and reduced interleukin-1 beta and interleukin-6 among persons with depressive symptoms and sleep disturbances: A randomized controlled trial	2017	Hong Kong, China	Tai Chi	Mental, behavioural or neurodevelopmental disorders	Depressive symptoms
46	Adiponectin Potentially Contributes to the Antidepressive Effects of Baduanjin Qigong Exercise in Women With Chronic Fatigue Syndrome-Like Illness	2017	Hong Kong, China	Baduanjin	Nervous system diseases	Chronic Fatigue Syndrome
47	A randomized, prospective study of the effects of Tai Chi Chun exercise on bone mineral density in postmenopausal women	2004	Hong Kong, China	Tai Chi	Musculoskeletal system and connective tissue disorders	Bone mineral density
48	Evaluation of a Tai Chi Qigong Program in Promoting Physiological and Psychosocial Health Statuses in Chronic Obstructive Pulmonary Disease Clients	2010	Hong Kong, China	Tai Chi	Respiratory system diseases	Chronic Obstructive Pulmonary Disease(COPD)
49	Effect of Tai Chi Training on Dual-Tasking Performance That Involves Stepping Down among Stroke Survivors: A Pilot Study	2017	Hong Kong, China	Tai Chi	Nervous system diseases	Stroke
50	The effect of Tai Chi training on the dual-tasking performance of stroke survivors: a randomized controlled trial	2018	Hong Kong, China	Tai Chi	Nervous system diseases	Stroke
51	Effectiveness of Tai Chi as a therapeutic exercise in improving balance and postural control	2000	Canada	Tai Chi	Others	Balance function
52	Effects of 24-week Tai Chi exercise on the knee and ankle proprioception of older women	2016	China	Tai Chi	Musculoskeletal system and connective tissue disorders	Knee and ankle proprioception
53	Changes in haemodynamic parameters following Tai Chi Chuan and aerobic exercise in patients recovering from acute myocardial infarction	1996	United Kingdom	Tai Chi	Circulatory system diseases	Acute myocardial infarction
54	Ejficacy of a three-month Tai-Chi programme on functional performance for Chinese community-dwelling elders with mild cognitive impairment	2010	United Kingdom	Tai Chi	Mental, behavioural or neurodevelopmental disorders	Mild cognitive impairment
55	The effects of Baduanjin exercise vs. brisk walking on physical fitness and cognition in middle-aged patients with schizophrenia: A randomized controlled trial	2022	Tai Wan, China	Baduanjin	Mental, behavioural or neurodevelopmental disorders	Schizophrenia
56	The effects of Baduanjin exercise on fatigue and quality of life in patients with heart failure: A randomized controlled trial	2018	Tai Wan, China	Baduanjin	Circulatory system diseases	Heart failure
57	The effects of Tai Chi on the balance control of elderly persons with visual impairment: a randomised clinical trial	2012	Hong Kong, China	Tai Chi	Ent diseases	Visual impairment
58	The influence on Shadowboxing for blood pressure in hypertension	2013	China	Tai Chi	Circulatory system diseases	Hypertension
59	The effects of Baduanjin qigong in the prevention of bone loss for middle-aged women	2006	China	Baduanjin	Musculoskeletal system and connective tissue disorders	Bone density loss
60	The effect of a simple traditional exercise programme (Baduanjin exercise) on sleep quality of older adults: A randomized controlled trial	2012	Tai Wan, China	Baduanjin	Sleep-wake disorders	Sleep quality
61	Effect of Baduanjin Sequential Therapy on the Quality of Life and Cardiac Function in Patients with AMI after PCI: A Randomized Controlled Trial	2020	China	Baduanjin	Circulatory system diseases	Acute myocardial infarction(AMI) after PCI
62	Augmented reality-assisted training with selected Tai-Chi movements improves balance control and increases lower limb muscle strength in older adults: A prospective randomized trial	2020	Tai Wan, China	Tai Chi	Others	Balance function
63	Impacts of tai chi exercise on functional fitness in community-dwelling older adults with mild degenerative knee osteoarthritis: a randomized controlled clinical trial	2021	Tai Wan, China	Tai Chi	Musculoskeletal system and connective tissue disorders	Knee osteoarthritis
64	Effect of t'ai chi exercise on biochemical profiles and oxidative stress indicators in obese patients with type 2 diabetes	2010	Tai Wan, China	Tai Chi	Endocrine, nutritional or metabolic diseases	Type 2 Diabetes
65	Effects of martial arts on recovery of motor function and nerve excitability of stroke patients	2018	China	Tai Chi	Nervous system diseases	Stroke
66	Tai Chi practice enables prefrontal cortex bilateral activation and gait performance prioritization during dual-task negotiating obstacle in older adults	2022	China	Tai Chi	Others	Physiological function
67	Effect of Health Qigong Baduanjin on the pulmonary function of patients with chronic obstructive pulmonary disease in stable period	2015	China	Baduanjin	Respiratory system diseases	Chronic Obstructive Pulmonary Disease(COPD)
68	Assessing the comparative effectiveness of Tai Chi versus physical therapy for knee osteoarthritis: design and rationale for a randomized trial	2014	United States	Tai Chi	Musculoskeletal system and connective tissue disorders	Knee osteoarthritis
69	Effect of Tai Chi and Resistance Training on Cancer-Related Fatigue and Quality of Life in Middle-Aged and Elderly Cancer Patients	2021	China	Tai Chi	Neoplasms	Cancer-Related Fatigue
70	Effect of Tai Chi exercise with the same frequency and different exercise duration on the bone mineral density of older women	2020	China	Tai Chi	Musculoskeletal system and connective tissue disorders	Bone density loss
71	Effects of Tai Chi and brisk walking on the bone mineral density of perimenopausal women: A randomized controlled trial	2022	China	Tai Chi	Musculoskeletal system and connective tissue disorders	Bone mineral density
72	Effects of different periods of Tai Chi exercise on the kinesthesia of the lower limb joints of elderly women	2017	China	Tai Chi	Musculoskeletal system and connective tissue disorders	Lower limb joints
73	Mental and physical activities delay cognitive decline in older persons with dementia	2014	Hong Kong, China	Tai Chi	Mental, behavioural or neurodevelopmental disorders	Dementia
74	Can leisure activities slow dementia progression in nursing home residents? A cluster-randomized controlled trial	2014	Hong Kong, China	Tai Chi	Mental, behavioural or neurodevelopmental disorders	Dementia
75	Leisure activities alleviate depressive symptoms in nursing home residents with very mild or mild dementia	2012	Hong Kong, China	Tai Chi	Mental, behavioural or neurodevelopmental disorders	Dementia
76	A pilot randomized controlled trial using Baduanjin qigong to reverse frailty status among post-treatment older cancer survivors	2022	Hong Kong, China	Baduanjin	Neoplasms	Cancer
77	Assessing the effect of a mind-body exercise, qigong Baduanjin, on sleep disturbance among women experiencing intimate partner violence and possible mediating factors: a randomized-controlled trial	2021	Hong Kong, China	Baduanjin	Sleep-wake disorders	Sleep quality
78	Feasibility of Aerobic Exercise and Tai-Chi Interventions in Advanced Lung Cancer Patients: A Randomized Controlled Trial	2021	Hong Kong, China	Tai Chi	Neoplasms	Lung Cancer
79	Disseminating Tai Chi in the Community: Promoting Home Practice and Improving Balance	2020	United States	Tai Chi	Others	Balance function
80	Efficacy of Liu-zi-jue in Patients with 2019 Novel Coronavirus Pneumonia (COVID-19): a randomized controlled trial	2019	China	Liuzijue	COVID-19	COVID-19
81	The effects of Baduanjin exercise on fatigue and quality of life in patients with heart failure	2015	Tai Wan, China	Baduanjin	Circulatory system diseases	Heart failure
82	Effect of Tai Chi on depressive symptoms amongst Chinese older patients with major depression: the role of social support	2008	Hong Kong, China	Tai Chi	Mental, behavioural or neurodevelopmental disorders	Depressive symptoms
83	Effects of a T'ai Chi-Based Health Promotion Program on Metabolic Syndrome Markers, Health Behaviors, and Quality of Life in Middle-Aged Male Office Workers: a Randomized Trial	2013	South Korea	Tai Chi	Others	Physiological function
84	Effect of Tai Chi on depressive symptoms amongst Chinese older patients with depressive disorders: a randomized clinical trial	2017	Hong Kong, China	Tai Chi	Mental, behavioural or neurodevelopmental disorders	Depressive symptoms
85	Effects of tai chi exercise on posturography, gait, physical function and quality of life in postmenopausal women with osteopaenia: a randomized clinical study	2010	United States	Tai Chi	Musculoskeletal system and connective tissue disorders	Osteopaenia
86	Efficacy of supervised Tai Chi exercises compared to physiotherapy program in fall prevention for frail older adults: a randomised trial	2013	Canada	Tai Chi	Others	Fall prevention
87	Effects of 12 Weeks of Tai Chi Intervention in Patients With Chronic Ankle Instability: A Randomized Controlled Trial	2020	Spain	Tai Chi	Musculoskeletal system and connective tissue disorders	Chronic Ankle Instability
88	Acute Effects of T'ai Chi Chuan Exercise on Blood Pressure and Heart Rate in Peripheral Artery Disease Patients	2016	Brazil	Tai Chi	Circulatory system diseases	Peripheral Artery Disease
89	Exploring mechanisms of tai chi for improving quality of life and depression symptoms in heart failure patients	2018	United States	Tai Chi	Circulatory system diseases	Heart failure
90	Impact of tai chi on impairment, functional limitation, and disability among preclinically disabled older people: a randomized controlled trial	2012	Australia	Tai Chi	Musculoskeletal system and connective tissue disorders	disabled
91	Impact of tai-chi on falls among preclinically disabled older people. A randomized controlled trial	2015	Australia	Tai Chi	Others	Fall prevention
92	Pilot study of a 10-week multidisciplinary Tai Chi intervention in sedentary obese women	2009	France	Tai Chi	Endocrine, nutritional or metabolic diseases	Obesity
93	Tai chi chih and augmentation of EEG spectral analytic alpha and theta power: A randomized controlled trial in older adults	2014	United States	Tai Chi	Others	Physiological function
94	Effects of tai chi on catheter management and quality of life in tumor patients with PICC at the intermission of chemotherapy: a non-inferiority randomized controlled trial	2020	China	Tai Chi	Neoplasms	Cancer
95	Effects Of Tai Chi On The Executive Function And Physical Fitness Of Female Methamphetamine Dependents: a Randomized Controlled Trial...2021 ACSM Annual Meeting & World Congresses [Virtual], June 1-5, 2021	2021	China	Tai Chi	Others	Physiological function
96	The Effects of Tai Chi Practice With Asynchronous Music on Compliance and Fall-Related Risk Factors in Middle-Aged and Older Women: a Pilot Study	2016	United States	Tai Chi	Others	Fall prevention
97	Effects of Tai Chi on telomerase activity and gerotranscendence in middle aged and elderly adults in Chinese society	2016	China	Tai Chi	Others	Physiological function
98	[Effect on fear of falling and functionality of three intervention programs. A randomised clinical trial]	2019	Spain	Tai Chi	Others	Fall prevention
99	Supplementary evidence to support tai chi as an 'alternative' exercise for patients undergoing cardiac rehabilitation	2014	Australia	Yijinjing	Circulatory system diseases	Cardiovascular fitness
100	太极拳预防高危成人跌倒	2019	China	Tai Chi	Others	Fall prevention
101	The efficacy of mind-body (Baduanjin) exercise on self-reported sleep quality and quality of life in elderly subjects with sleep disturbances: a randomized controlled trial	2020	China	Baduanjin	Sleep-wake disorders	Sleep quality
102	Randomized control study in the influence of different training methods of Tai Chi on Chinese medicine constitution of international students with depression or depression tendency	2018	China	Tai Chi	Mental, behavioural or neurodevelopmental disorders	Depressive symptoms
103	Tai Chi Qigong for survivors of breast cancer: a randomised controlled trial	2017	Hong Kong, China	Tai Chi	Neoplasms	Breast cancer
104	Pilot Study of Effects of Yoga Therapy & Qigong for Pain, Sleep & Mood among ER+ Breast Cancer Survivors	2022	United States	Tai Chi	Neoplasms	Breast cancer
105	Physical activity for osteoarthritis management: a randomized controlled clinical trial evaluating hydrotherapy or Tai Chi classes	2007	United States	Tai Chi	Musculoskeletal system and connective tissue disorders	Osteoarthritis
106	Recruiting and screening older, transitional to frail adults in congregate living facilities	2003	United States	Tai Chi	Others	Fatigue
107	Tai chi and low impact exercise: Effects on the physical functioning and psychological well-being of older people	2007	United States	Tai Chi	Others	Physiological function
108	Study design for a randomised controlled trial to explore the modality and mechanism of Tai Chi in the pulmonary rehabilitation of chronic obstructive pulmonary disease	2016	China	Tai Chi	Respiratory system diseases	Chronic Obstructive Pulmonary Disease(COPD)
109	Tai chi chih and regulation of sympathovagal balance in older adults: A randomized controlled trial	2014	United States	Tai Chi	Others	Balance function
110	The effects of Tai Chi and walking on fatigue and body mass index in women living with breast cancer: a pilot study	2003	United States	Tai Chi	Neoplasms	Breast cancer
111	The effect of group aerobic exercise and t'ai chi on functional outcomes and quality of life for persons living with acquired immunodeficiency syndrome	2005	United States	Tai Chi	Infectious diseases	Acquired immunodeficiency syndrome
112	The Effect of Yijinjing on the Cognitive Function of Patients With Chronic Schizophrenia	2021	China	Yijinjing	Mental, behavioural or neurodevelopmental disorders	Schizophrenia
113	Effects of Tai Chi on balance and fall prevention in Parkinson's disease: a randomized controlled trial	2014	China	Tai Chi	Nervous system diseases	Parkinson's disease
114	Effects of Tai Chi App and Facebook health education programs on breast cancer survivors' stress and quality of life in the Era of pandemic	2022	United States	Tai Chi	Neoplasms	Breast cancer
115	Neural mechanisms underlying balance control in Tai Chi	2008	United States	Tai Chi	Others	Balance function
116	Neural and biomechanical mechanisms underlying balance improvement with short term Tai Chi training in balance impaired older adults	2006	United States	Tai Chi	Others	Balance function
117	Neural mechanisms underlying balance improvement with short term Tai Chi training	2006	United States	Tai Chi	Others	Balance function
118	How Tai Chi improves balance: biomechanics of recovery to a walking slip in impaired seniors	2007	United States	Tai Chi	Others	Balance function
119	Effects of a short eight Tai Chi-forms for the pre-frail elderly people in senior living communities	2022	China	Tai Chi	Others	Fatigue
120	A study investigating the effects of Tai Chi Chuan: individuals with traumatic brain injury compared to controls	2006	New Zealand	Tai Chi	Circulatory system diseases	Traumatic brain injury
121	No panacea? Tai Chi enhances motoric but not executive functioning in a normal aging population	2021	The Netherlands	Tai Chi	Others	Physiological function
122	Home-based Tai Chi Chuan May Reduce Fall Rate Compared to Lower Extremity Exercise Training in Older Adults with History of Falls	2016	United States	Tai Chi	Others	Fall prevention
123	How effective is Tai Chi in reducing falls among the elderly?	2011	United Kingdom	Tai Chi	Others	Fall prevention
124	Effect of Tai Chi and Qigong exercises in the patients with obstructive sleep apnea syndrome	2017	Turkey	Tai Chi	Sleep-wake disorders	Obstructive sleep apnea syndrome
125	Can Tai Chi training impact fractal stride time dynamics, an index of gait health, in older adults? Cross-sectional and randomized trial studies	2017	United States	Tai Chi	Others	Physiological function
126	Tai chi and perceived health status in older adults who are transitionally frail: a randomized controlled trial	2007	United States	Tai Chi	Others	Fatigue
127	The effectiveness of Tai Chi as a fall prevention intervention for older adults: A systematic review	2009	United Kingdom	Tai Chi	Others	Fall prevention
128	Re: Tai chi for lower urinary tract symptoms and quality of life in elderly patients with benign prostate hypertrophy: a randomized controlled trial	2012	United States	Tai Chi	Genitourinary system diseases	Benign prostate hypertrophy
129	Effect of Tai Chi training on walking ability and fear of falling of patients with Parkinson's disease	2016	China	Tai Chi	Nervous system diseases	Parkinson's disease
130	Effects of Tai Chi on Cerebral Hemodynamics and Health-Related Outcomes in Older Community Adults at Risk of Ischemic Stroke: a Randomized Controlled Trial	2019	China	Tai Chi	Nervous system diseases	Stroke
131	Efficacy of Tai Chi on Patients With Chronic Kidney Disease	2022	China	Tai Chi	Genitourinary system diseases	Chronic Kidney Disease
132	Tai Chi improves balance and mobility in people with Parkinson disease	2008	United States	Tai Chi	Nervous system diseases	Parkinson's disease
133	Does pain-catastrophising mediate the effect of tai chi on treatment outcomes for people with low back pain?	2016	United Kingdom	Tai Chi	Musculoskeletal system and connective tissue disorders	Low back pain
134	Tai chi exercise for treatment of pain and disability in people with persistent low back pain: a randomized controlled trial	2011	United States	Tai Chi	Musculoskeletal system and connective tissue disorders	Low back pain
135	A randomized controlled trial of tai chi for long-term low back pain (TAI CHI): study rationale, design, and methods	2009	Australia	Tai Chi	Musculoskeletal system and connective tissue disorders	Low back pain
136	Effects of Tai Chi intervention on dual-task ability in older adults: a pilot study	2009	United States	Tai Chi	Others	Fall prevention
137	Tai chi for treating rheumatoid arthritis	2004	Canada	Tai Chi	Musculoskeletal system and connective tissue disorders	Arthritis
138	A clinical study on therapeutic effects of fitness Qigong Baduanjin on pulmonary function and quality of life of post-operative non-small cell lung cancer patients	2019	China	Baduanjin	Neoplasms	Lung Cancer
139	Exploring Tai Chi as an early intervention to improve balance and reduce falls among stroke survivors-a feasibility study	2016	United Kingdom	Tai Chi	Nervous system diseases	Stroke
140	Self-report benefits of Tai Chi training by patients with Parkinson's disease	2013	United States	Tai Chi	Nervous system diseases	Parkinson's disease
141	Tai Chi Chuan practice in community-dwelling persons after stroke	2004	Israel	Tai Chi	Nervous system diseases	Stroke
142	Effect of group exercise on gait and balance in peripheral neuropathy	2010	United States	Tai Chi	Nervous system diseases	Peripheral neuropathy
143	Tai chi for primary prevention of cardiovascular disease	2014	United Kingdom	Tai Chi	Circulatory system diseases	Cardiovascular fitness
144	Effects of T'ai Chi training on function and quality of life indicators in older adults with osteoarthritis	2000	United States	Tai Chi	Musculoskeletal system and connective tissue disorders	Osteoarthritis
145	Four-week Tai Chi intervention decreases attention bias to drug cues in individuals with methamphetamine use disorder	2021	China	Tai Chi	Mental, behavioural or neurodevelopmental disorders	Drug abuse
146	Effects of Computerized Cognitive Training and Tai Chi on Cognitive Performance in Older Adults With Traumatic Brain Injury	2020	Tai Wan, China	Tai Chi	Mental, behavioural or neurodevelopmental disorders	Cognitive function
147	Tai-chi for residential patients with schizophrenia on movement coordination, negative symptoms, and functioning: a pilot randomized controlled trial	2012	Hong Kong, China	Tai Chi	Mental, behavioural or neurodevelopmental disorders	Schizophrenia
148	A randomized controlled trial on the psychophysiological effects of physical exercise and Tai-chi in patients with chronic schizophrenia	2016	Hong Kong, China	Tai Chi	Mental, behavioural or neurodevelopmental disorders	Schizophrenia
149	The psychophysiological effects of Tai-chi and exercise in residential schizophrenic patients: a 3-arm randomized controlled trial	2014	Hong Kong, China	Tai Chi	Mental, behavioural or neurodevelopmental disorders	Schizophrenia
150	Tai Chi training reduced coupling between respiration and postural control	2016	United States	Tai Chi	Others	Fall prevention
151	The effect of Ti Chi exercise on the sleep quality of the elderly residents in Isfahan, Sadeghieh elderly home	2011	Iran	Tai Chi	Sleep-wake disorders	Sleep quality
152	Tai Chi Chuan can improve balance and reduce fear of falling in community dwelling older adults: a randomized control trial	2018	Iran	Tai Chi	Others	Fall prevention
153	Effect of Baduanjin exercise with stress and quality of life for non-Hodgkin lymphoma	2015	Tai Wan, China	Baduanjin	Neoplasms	non-Hodgkin lymphoma
154	Seated T'ai Chi in Older Taiwanese People Using Wheelchairs: a Randomized Controlled Trial Investigating Mood States and Self-Efficacy	2016	Australia	Tai Chi	Mental, behavioural or neurodevelopmental disorders	Mental health
155	Seated Tai Chi versus usual activities in older people using wheelchairs: A randomized controlled trial	2016	Tai Wan, China	Tai Chi	Others	Physiological function
156	Tai Chi training accelerates the gender roles' development of college students: a pilot study from China	2019	China	Tai Chi	Mental, behavioural or neurodevelopmental disorders	Mental health
157	The effect of tai chi intervention on NLRP3 and its related antiviral inflammatory factors in the serum of patients with pre-diabetes	2022	China	Tai Chi	Endocrine, nutritional or metabolic diseases	pre-diabetes
158	Effects of Taichi exercise on knee and ankle proprioception among individuals with knee osteoarthritis	2020	China	Tai Chi	Musculoskeletal system and connective tissue disorders	Osteoarthritis
159	Community-based interventions to reduce falls among older adults in Taiwan - long time follow-up randomised controlled study	2010	United Kingdom	Tai Chi	Others	Fall prevention
160	Effects of a Modified Tai Chi Program on Older People with Mild Dementia: A Randomized Controlled Trial	2019	China	Tai Chi	Mental, behavioural or neurodevelopmental disorders	Dementia
161	The association of Taichi to delayed progression of Parkinson's disease	2016	China	Tai Chi	Nervous system diseases	Parkinson's disease
162	Body weight support-Tai Chi footwork for balance of stroke survivors with fear of falling: A pilot randomized controlled trial	2019	China	Tai Chi	Nervous system diseases	Stroke
163	Reducing the fear of falling among community-dwelling elderly adults through cognitive-behavioural strategies and intense Tai Chi exercise: a randomized controlled trial	2011	Tai Wan, China	Tai Chi	Others	Fall prevention
164	Effects of Tai Chi and Walking Exercises on Weight Loss, Metabolic Syndrome Parameters, and Bone Mineral Density: a Cluster Randomized Controlled Trial	2015	Hong Kong, China	Tai Chi	Others	Physiological function
165	Evaluation of energy expenditure and cardiovascular health effects from Tai Chi and walking exercise	2009	Hong Kong, China	Tai Chi	Circulatory system diseases	cardiovascular fitness
166	Practicing Tai Chi had lower energy metabolism than walking but similar health benefits in terms of aerobic fitness, resting energy expenditure, body composition and self-perceived physical health	2016	Hong Kong, China	Tai Chi	Others	Physiological function
167	Simplified Tai Chi Resistance Training versus Traditional Tai Chi in Slowing Bone Loss in Postmenopausal Women	2015	China	Tai Chi	Musculoskeletal system and connective tissue disorders	Bone density loss
168	The beneficial effects of Tai Chi on arterial stiffness in middle-aged women with rheumatoid arthritis	2013	South Korea	Tai Chi	Musculoskeletal system and connective tissue disorders	Arthritis
169	Effect of 12-week tai chi chuan exercise on peripheral nerve modulation in patients with type 2 diabetes mellitus	2009	Tai Wan, China	Tai Chi	Endocrine, nutritional or metabolic diseases	Type 2 Diabetes
170	Effects of Computerized Cognitive Training and Tai Chi on Cognitive Performance in Older Adults With Traumatic Brain Injury	2020	Tai Wan, China	Tai Chi	Circulatory system diseases	Traumatic Brain Injury
171	Effects of Home-Based Tai Chi and Lower Extremity Training and Self-Practice on Falls and Functional Outcomes in Older Fallers from the Emergency Department-A Randomized Controlled Trial	2016	Tai Wan, China	Tai Chi	Others	Fall prevention
172	Therapeutic Effects of Tai Chi in Patients with Parkinson's Disease	2013	South Korea	Tai Chi	Nervous system diseases	Parkinson's disease
173	Behavioral interventions for insomnia and inflammatory and viral transcription profiles in immune cells over one year in older adults: A randomized controlled trial	2021	United States	Tai Chi	Sleep-wake disorders	Insomnia
174	Mitigating cellular inflammation in older adults: a randomized controlled trial of Tai Chi Chih	2012	United States	Tai Chi	Others	Inflammation
175	Cognitive behavioral therapy and tai chi reverse cellular and genomic markers of inflammation in late-life insomnia: a randomized controlled trial	2015	United States	Tai Chi	Sleep-wake disorders	Insomnia
176	Tai chi, cellular inflammation, and transcriptome dynamics in breast cancer survivors with insomnia: a randomized controlled trial	2014	United States	Tai Chi	Neoplasms	Breast cancer
177	Cognitive behavioral therapy vs. Tai Chi for late life insomnia and inflammatory risk: a randomized controlled comparative efficacy trial	2014	United States	Tai Chi	Sleep-wake disorders	Insomnia
178	Tai Chi Chih Compared With Cognitive Behavioral Therapy for the Treatment of Insomnia in Survivors of Breast Cancer: A Randomized, Partially Blinded, Noninferiority Trial	2017	United States	Tai Chi	Neoplasms	Breast cancer
179	Improving sleep quality in older adults with moderate sleep complaints: A randomized controlled trial of Tai Chi Chih	2008	United States	Tai Chi	Sleep-wake disorders	Sleep quality
180	Augmenting immune responses to varicella zoster virus in older adults: a randomized, controlled trial of Tai Chi	2007	United States	Tai Chi	Infectious diseases	Varicella zoster virus
181	Effects of a behavioral intervention, Tai Chi Chih, on varicella-zoster virus specific immunity and health functioning in older adults	2003	United States	Tai Chi	Infectious diseases	Varicella zoster virus
182	Fall prevention in the elderly - A randomized clinical trial on the effectiveness of Tai Chi Chuan	2006	China	Tai Chi	Others	Fall prevention
183	Effects of Yijinjing exercise on patients with knee osteoarthritis: a randomised controlled trial	2022	China	Yijinjing	Musculoskeletal system and connective tissue disorders	Knee osteoarthritis
184	Effects of Tai Chi Chuan on insulin and cytokine levels in a randomized controlled pilot study on breast cancer survivors	2011	China	Tai Chi	Neoplasms	Breast cancer
185	The effect of Taichi for college students on sleep disorders: A randomized control	2019	China	Tai Chi	Sleep-wake disorders	Sleep disorders
186	Does Tai Chi improve antioxidant and anti-inflammatory abilities via the KEAP1-NRF2 pathway and increase blood oxygen level in lung cancer patients: A randomized controlled trial?	2020	China	Tai Chi	Neoplasms	Lung Cancer
187	Treatment of fibromyalgia Ba-Duan-Jin alleviates pain and fibromyalgia-related symptoms in patients with fibromyalgia: Results of a pilot randomized controlled trial	2019	China	Baduanjin	Musculoskeletal system and connective tissue disorders	Fibromyalgia
188	Ba-Duan-Jin alleviates pain and fibromyalgia-related symptoms in patients with fibromyalgia: results of a randomised controlled trial	2019	China	Baduanjin	Musculoskeletal system and connective tissue disorders	Fibromyalgia
189	Effects of Mindfulness-Based Tai Chi Chuan on Physical Performance and Cognitive Function among Cognitive Frailty Older Adults: A Six-Month Follow-Up of a Randomized Controlled Trial	2022	China	Tai Chi	Mental, behavioural or neurodevelopmental disorders	Cognitive impairment
190	Efficacy of Tai Chi, brisk walking, meditation, and reading in reducing mental and emotional stress	1992	Australia	Tai Chi	Mental, behavioural or neurodevelopmental disorders	Mental health
191	Impact of Tai Chi exercise on multiple fracture-related risk factors in post-menopausal osteopenic women: a pilot pragmatic, randomized trial	2012	United States	Tai Chi	Musculoskeletal system and connective tissue disorders	Post-menopausal osteopenic
192	The effect of Baduanjin qigong combined with CBT on physical fitness and psychological health of elderly housebound	2018	China	Baduanjin	Mental, behavioural or neurodevelopmental disorders	Mental health
193	Effect of Tai Chi on mononuclear cell functions in patients with non-small cell lung cancer	2015	China	Tai Chi	Neoplasms	Lung Cancer
194	Feasibility and tolerability randomized clinical trial of golf versus Tai Chi for people with moderate Parkinson's Disease	2021	United States	Tai Chi	Nervous system diseases	Parkinson's disease
195	A randomized controlled trial of 8-form Tai chi improves symptoms and functional mobility in fibromyalgia patients	2012	United States	Tai Chi	Musculoskeletal system and connective tissue disorders	Fibromyalgia
196	Tai chi for lower urinary tract symptoms and quality of life in elderly patients with benign prostate hypertrophy: a randomized controlled trial	2012	South Korea	Tai Chi	Genitourinary system diseases	Benign prostate hypertrophy
197	Functional outcomes of Tai Chi exercise prescription in women with knee osteoarthritis	2022	China	Tai Chi	Musculoskeletal system and connective tissue disorders	Knee osteoarthritis
198	Effects of the tai chi qigong programme on functional capacity, and lung function in chronic obstructive pulmonary disease patients: a ramdomised controlled trial	2020	Thailand	Tai Chi	Respiratory system diseases	Chronic Obstructive Pulmonary Disease(COPD)
199	Effects of Tai Chi Chuan on cognition of elderly women with mild cognitive impairment	2010	Brazil	Tai Chi	Mental, behavioural or neurodevelopmental disorders	Mild cognitive impairment
200	Mental tai chi-based exercise programme versus tai chi for multiple sclerosis patients: A pilot study	2013	India	Tai Chi	Nervous system diseases	Multiple sclerosis
201	RESPONSES OF TAI CHI IN UPPER LIMB SPORTS INJURIES REHABILITATION ON YOUNG PEOPLE	2022	China	Tai Chi	Musculoskeletal system and connective tissue disorders	Upper limb sports
202	Clinical relevance of Tai Chi on pain and physical function in adults with knee osteoarthritis: An ancillary meta-analysis of randomized controlled trials	2022	United States	Tai Chi	Musculoskeletal system and connective tissue disorders	Knee osteoarthritis
203	Effect of home-based Tai Chi, Yoga or conventional balance exercise on functional balance and mobility among persons with idiopathic Parkinson's disease: an experimental study	2020	India	Tai Chi	Nervous system diseases	Parkinson's disease
204	Impact of Tai Chi on global connectivity in geriatric depression	2021	United States	Tai Chi	Mental, behavioural or neurodevelopmental disorders	Depression
205	Impact of Tai Chi as an adjunct treatment on brain connectivity in geriatric depression	2022	United States	Tai Chi	Mental, behavioural or neurodevelopmental disorders	Depression
206	Effects of Tai Chi versus Taekkyon on balance, lower-extremity strength, and gait ability in community-dwelling older women: A single-blinded randomized clinical trial	2020	South Korea	Tai Chi	Others	Balance function
207	Effects of therapeutic Tai Chi on balance, gait, and quality of life in chronic stroke patients	2015	South Korea	Tai Chi	Nervous system diseases	Stroke
208	Feasibility and acceptability of a randomized trial of tai chi chih in senior female cancer survivors	2011	United States	Tai Chi	Neoplasms	Cancer
209	Randomized trial of tai chi chih in elderly breast cancer survivors on quality of life and physical functioning: Interim outcomes	2011	United States	Tai Chi	Neoplasms	Breast cancer
210	Biobehavioral effects of Tai Chi Qigong in men with prostate cancer: study design of a three-arm randomized clinical trial	2019	United States	Tai Chi	Neoplasms	Prostate cancer
211	Effect of Tai Chi Chih on systolic blood pressure and salivary cortisol in senior female cancer survivors: A randomized trial	2012	United States	Tai Chi	Neoplasms	Cancer
212	Taijiquan as a group treatment in back pain patients: the role of teaching holistic thinking	2010	Germany	Tai Chi	Musculoskeletal system and connective tissue disorders	Back pain
213	Tai chi or health education for older adults with hypertension: effects on mental health and psychological resilience to COVID-19	2023	United States	Tai Chi	Circulatory system diseases	Hypertension
214	Tai chi and mindful breathing in patients with COPD: A randomized controlled feasibility trial	2021	United States	Tai Chi	Respiratory system diseases	Chronic Obstructive Pulmonary Disease(COPD)
215	Exploring Tai Chi Exercise and Mind-Body Breathing in Patients with COPD in a Randomized Controlled Feasibility Trial	2021	United States	Tai Chi	Respiratory system diseases	Chronic Obstructive Pulmonary Disease(COPD)
216	The comparison of impact of circuit exercise training and TAI-CHI exercise on multiple fracture-related risk factors in postmenopausal osteopenic women	2014	Tai Wan, China	Tai Chi	Musculoskeletal system and connective tissue disorders	Osteoporosis
217	Effects of Ai Chi on balance, quality of life, functional mobility, and motor impairment in patients with Parkinson's disease	2018	Turkey	Tai Chi	Nervous system diseases	Parkinson's disease
218	Self-report benefits of Tai Chi practice by older adults	1997	United States	Tai Chi	Others	Physiological function
219	Effectiveness of Tai Chi in maintenance of cognitive and functional abilities in mild cognitive impairment: a randomised controlled trial	2014	Hong Kong, China	Tai Chi	Mental, behavioural or neurodevelopmental disorders	Mild cognitive impairment
220	Interim follow-up of a randomized controlled trial comparing Chinese style mind body (Tai Chi) and stretching exercises on cognitive function in subjects at risk of progressive cognitive decline	2011	Hong Kong, China	Tai Chi	Mental, behavioural or neurodevelopmental disorders	Cognitive impairment
221	A 1-year randomized controlled trial comparing mind body exercise (Tai Chi) with stretching and toning exercise on cognitive function in older Chinese adults at risk of cognitive decline	2012	Hong Kong, China	Tai Chi	Mental, behavioural or neurodevelopmental disorders	Cognitive impairment
222	Improving glycaemic and BP control in type 2 diabetes. The effectiveness of tai chi	2008	Australia	Tai Chi	Endocrine, nutritional or metabolic diseases	Type 2 Diabetes
223	Qigong/Tai Chi Easy for fatigue in breast cancer survivors: Rationale and design of a randomized clinical trial	2016	United States	Tai Chi	Neoplasms	Breast cancer
224	Randomized Controlled Trial Testing Effects of Tai Chi Easy/Qigong on Breast Cancer Survivors' Fatigue and Associated Symptoms	2022	United States	Tai Chi	Neoplasms	Breast cancer
225	Exploratory outcome assessment of Qigong/Tai Chi Easy on breast cancer survivors	2016	United States	Tai Chi	Neoplasms	Breast cancer
226	Randomized controlled trial of Qigong/Tai Chi Easy on cancer-related fatigue in breast cancer survivors	2015	United States	Tai Chi	Neoplasms	Breast cancer
227	The effects of Tai Chi and neck exercises in the treatment of chronic non-specific neck pain-a randomized controlled trial	2016	Germany	Tai Chi	Musculoskeletal system and connective tissue disorders	Neck pain
228	The effects of Tai Chi and neck exercises in the treatment of chronic non-specific neck pain – A randomized controlled trial	2016	Germany	Tai Chi	Musculoskeletal system and connective tissue disorders	Neck pain
229	Does Postural Awareness Contribute to Exercise-Induced Improvements in Neck Pain Intensity? A Secondary Analysis of a Randomized Controlled Trial Evaluating Tai Chi and Neck Exercises	2017	Germany	Tai Chi	Musculoskeletal system and connective tissue disorders	Neck pain
230	Effects of Tai Chi versus Physical Therapy on Mindfulness in Knee Osteoarthritis	2017	United States	Tai Chi	Musculoskeletal system and connective tissue disorders	Knee Osteoarthritis
231	Tai Chi Qigong for the quality of life of patients with knee osteoarthritis: a pilot, randomized, waiting list controlled trial	2009	South Korea	Tai Chi	Musculoskeletal system and connective tissue disorders	Knee Osteoarthritis
232	The effects of practicing sitting Tai Chi on balance control and eye-hand coordination in the older adults: a randomized controlled trial	2015	Hong Kong, China	Tai Chi	Others	Balance function
233	Effect of Tai Chi on state self-esteem and health-related quality of life in older Chinese residential care home residents	2007	Hong Kong, China	Tai Chi	Others	Physiological function
234	Tai chi qigong may improve health-related QoL in chronic obstructive pulmonary disease patients	2011	South Korea	Tai Chi	Respiratory system diseases	Chronic Obstructive Pulmonary Disease(COPD)
235	Tai chi for lowering resting blood pressure in the elderly: a systematic review	2010	United Kingdom	Tai Chi	Circulatory system diseases	Hypertension
236	Effects of a 12-week Tai Chi Chuan program versus a balance training program on postural control and walking ability in older people	2010	France	Tai Chi	Others	Physical function
237	Tai Chi in Chinese adults with metabolic syndrome: A pilot randomized controlled trial	2019	France	Tai Chi	Endocrine, nutritional or metabolic diseases	Metabolic syndrome
238	Tai chi improves walking capacity, balance, quadriceps strength and quality of life in people with COPD	2012	Australia	Tai Chi	Respiratory system diseases	Chronic Obstructive Pulmonary Disease(COPD)
239	A study design to investigate the effect of short-form Sun-style Tai Chi in improving functional exercise capacity, physical performance, balance and health related quality of life in people with Chronic Obstructive Pulmonary Disease (COPD)	2011	Australia	Tai Chi	Respiratory system diseases	Chronic Obstructive Pulmonary Disease(COPD)
240	Short-form Sun-style t'ai chi as an exercise training modality in people with COPD	2013	Australia	Tai Chi	Respiratory system diseases	Chronic Obstructive Pulmonary Disease(COPD)
241	Effects of TAI chi exercise for community-dwelling Chinese adults with metabolic syndrome: A feasibility study	2016	Hong Kong, China	Tai Chi	Endocrine, nutritional or metabolic diseases	Metabolic syndrome
242	Tai Chi enhances cognitive training effects on delaying cognitive decline in mild cognitive impairment	2022	China	Tai Chi	Mental, behavioural or neurodevelopmental disorders	Mild cognitive impairment
243	Effects of Tai Chi on the protracted abstinence syndrome: a time trial analysis	2013	China	Tai Chi	Mental, behavioural or neurodevelopmental disorders	Protracted abstinence syndrome
244	Tai chi and self-rated quality of sleep and daytime sleepiness in older adults: a randomized controlled trial	2004	United States	Tai Chi	Sleep-wake disorders	Sleep quality
245	Delineating the impact of Tai Chi training on physical function among the elderly	2002	United States	Tai Chi	Others	Physical function
246	Postural stability in Parkinson's disease patients after Tai Chi training: A randomized controlled trial	2012	United States	Tai Chi	Nervous system diseases	Parkinson's disease
247	Economic Evaluation of a Tai Ji Quan Intervention to Reduce Falls in People With Parkinson Disease, Oregon, 2008-2011	2015	United Kingdom	Tai Chi	Nervous system diseases	Parkinson's disease
248	Tai Chi: improving functional balance and predicting subsequent falls in older persons	2004	United States	Tai Chi	Others	Balance function
249	Tai Chi and fall reductions in older adults: a randomized controlled trial	2005	United States	Tai Chi	Others	Fall prevention
250	Effectiveness of a Therapeutic Tai Ji Quan Intervention vs a Multimodal Exercise Intervention to Prevent Falls Among Older Adults at High Risk of Falling: A Randomized Clinical Trial	2018	China	Tai Chi	Others	Fall prevention
251	Tai chi and postural stability in patients with Parkinson's disease	2012	United States	Tai Chi	Nervous system diseases	Parkinson's disease
252	A cognitively enhanced online Tai Ji Quan training intervention for community-dwelling older adults with mild cognitive impairment: A feasibility trial	2022	United States	Tai Chi	Mental, behavioural or neurodevelopmental disorders	Mild cognitive impairment
253	Translation of an effective tai chi intervention into a community-based falls-prevention program	2008	United States	Tai Chi	Others	Fall prevention
254	An evaluation of the effects of Tai Chi exercise on physical function among older persons: a randomized contolled trial	2001	United States	Tai Chi	Others	Physical function
255	Tai Chi, self-efficacy, and physical function in the elderly	2001	United States	Tai Chi	Others	Physiological function
256	Tai Chi enhances self-efficacy and exercise behavior in older adults	2001	United States	Tai Chi	Others	Physiological function
257	An evaluation of the effects of Tai Chi exercise on physical function among older persons: a randomized controlled trial	2001	United States	Tai Chi	Others	Physical function
258	Mechanisms of motor symptom improvement by long-term Tai Chi training in Parkinson’s disease patients	2022	China	Tai Chi	Nervous system diseases	Parkinson's disease
259	Effects of Tai Chi on health related quality of life in patients with chronic conditions: a systematic review of randomized controlled trials	2014	China	Tai Chi	Others	Quality of life
260	Effects of 16-week Tai Chi intervention on postural stability and proprioception of knee and ankle in older people	2008	China	Tai Chi	Musculoskeletal system and connective tissue disorders	stability and proprioception of knee and ankle
261	The effect of the Baduanjin exercise on COVID-19-related anxiety, psychological well-being and lower back pain of college students during the pandemic	2022	Germany	Baduanjin	COVID-19	COVID-19
262	The effect of 12 weeks of Baduanjin exercise on cognitive function, lower limb balance and quality of life of the elderly with mild cognitive impairment: a randomized controlled trial	2022	Poland	Baduanjin	Mental, behavioural or neurodevelopmental disorders	Mild cognitive impairment
263	Tai chi chuan exercises improve functional outcomes and quality of life in patients with primary total knee arthroplasty due to knee osteoarthritis	2019	China	Tai Chi	Musculoskeletal system and connective tissue disorders	Knee Osteoarthritis
264	Baduanjin mind-body exercise improves logical memory in long-term hospitalized patients with schizophrenia: A randomized controlled trial	2020	China	Baduanjin	Mental, behavioural or neurodevelopmental disorders	Schizophrenia
265	The effect of Chinese traditional exercise-Baduanjin on physical and psychological well-being of college students: A randomized controlled trial	2015	China	Baduanjin	Others	Physiological function
266	Effects of long-term home-based Liuzijue exercise combined with clinical guidance in elderly patients with chronic obstructive pulmonary disease	2018	China	Liuzijue	Respiratory system diseases	Chronic Obstructive Pulmonary Disease(COPD)
267	Influence of Taiji exercise on blood pressure and mood state of people with borderline hypertension	2020	China	Tai Chi	Circulatory system diseases	Hypertension
268	Effects of fitness qigong and tai chi on middle-aged and elderly patients with type 2 diabetes mellitus	2020	China	Tai Chi	Endocrine, nutritional or metabolic diseases	Type 2 Diabetes
269	Tai Chi for Overweight/Obese Adolescents and Young Women with Polycystic Ovary Syndrome: A Randomized Controlled Pilot Trial	2022	China	Tai Chi	Endocrine, nutritional or metabolic diseases	Polycystic Ovary Syndrome
270	The rehabilitative effects of Baduanjin Qigong in chronic kidney disease (1-3 stage)	2019	China	Baduanjin	Genitourinary system diseases	Chronic Kidney Disease
271	Comparison of Wuqinxi Qigong with Stretching on Single- and Dual-Task Gait, Motor Symptoms and Quality of Life in Parkinson's Disease: A Preliminary Randomized Control Study	2022	China	Wuqinxi	Nervous system diseases	Parkinson's disease
272	Feasibility and Acceptability of Home-Based Exercise Snacking and Tai Chi Snacking Delivered Remotely to Self-Isolating Older Adults During COVID-19	2022	United Kingdom	Tai Chi	COVID-19	COVID-19
273	Baduanjin’s impact on quality of life and sleep quality in breast cancer survivors receiving aromatase inhibitor therapy: a randomized controlled trial	2022	China	Baduanjin	Neoplasms	Breast cancer
274	Effect of sitting and lying Liuzijue exercise for pulmonary rehabilitation in acute exacerbation of chronic obstructive pulmonary disease patients with non-invasive ventilation: a randomized controlled trial	2021	China	Liuzijue	Respiratory system diseases	Chronic Obstructive Pulmonary Disease(COPD)
275	Effect and mechanism of tai chi on blood pressure of patients with essential hypertension: a randomized controlled study	2022	China	Tai Chi	Circulatory system diseases	Hypertension
276	Tai Chi Yun Hand to improve the proprioception of patient with chronic low back pain for 30 cases	2015	China	Tai Chi	Musculoskeletal system and connective tissue disorders	Low back pain
277	The Effect of the Modified Eighth Section of Eight-Section Brocade on Osteoporosis in Postmenopausal Women: A Prospective Randomized Trial	2015	China	Baduanjin	Musculoskeletal system and connective tissue disorders	Osteoporosis
278	Effects of Exergaming-Based Tai Chi on Cognitive Function and Dual-Task Gait Performance in Older Adults With Mild Cognitive Impairment: A Randomized Control Trial	2022	Tai Wan, China	Tai Chi	Mental, behavioural or neurodevelopmental disorders	Mild cognitive impairment
279	Effect of Tai Chi on mononuclear cell functions in patients with non-small cell lung cancer	2015	China	Tai Chi	Neoplasms	Lung Cancer
280	Different modulation effects of Tai Chi Chuan and Baduanjin on resting-state functional connectivity of the default mode network in older adults	2019	China	Tai Chi	Mental, behavioural or neurodevelopmental disorders	Mental health
281	Mind-Body Exercise Modulates Locus Coeruleus and Ventral Tegmental Area Functional Connectivity in Individuals With Mild Cognitive Impairment	2021	China	Baduanjin	Mental, behavioural or neurodevelopmental disorders	Mild cognitive impairment
282	The Effects of Tai Chi on Heart Rate Variability in Older Chinese Individuals with Depression	2018	China	Tai Chi	Mental, behavioural or neurodevelopmental disorders	Depression
283	Chen-Style Tai Chi for Individuals (Aged 50 Years Old or Above) with Chronic Non-Specific Low Back Pain: A Randomized Controlled Trial	2019	China	Tai Chi	Musculoskeletal system and connective tissue disorders	Low back pain
284	The 24-Form Tai Chi Improves Anxiety and Depression and Upregulates miR-17-92 in Coronary Heart Disease Patients After Percutaneous Coronary Intervention	2020	China	Tai Chi	Circulatory system diseases	Coronary Heart Disease
285	A simplified 10-step Tai-chi programme to enable people with dementia to improve their motor performance: a feasibility study	2018	Hong Kong, China	Tai Chi	Mental, behavioural or neurodevelopmental disorders	Dementia
286	The impact of mind-body exercise (Sunstyle Tai Chi Chuan) on college students' anxiety and stress	2018	Tai Wan, China	Tai Chi	Mental, behavioural or neurodevelopmental disorders	Anxiety
287	STUDY ON THE EFFECT OF LIUZIJUE EXERCISE ON BLOOD PRESSURE AND OXIDATIVE STRESS IN PATIENTS WITH ESSENTIAL HYPERTENSION	2022	China	Liuzijue	Circulatory system diseases	Hypertension
288	[Effects of Health Qigong Baduanjin on diabetes related indexes in middle-aged obese women]	2018	China	Baduanjin	Endocrine, nutritional or metabolic diseases	Obesity
289	Group-plus home-based tai chi program improves physical function and psychosocial well-being among patients with coronary heart disease	2020	The Netherlands	Tai Chi	Circulatory system diseases	Coronary Heart Disease
290	Group- plus home-based Tai Chi program improves functional health among patients with coronary heart disease: a randomized controlled trial	2022	China	Tai Chi	Circulatory system diseases	Coronary Heart Disease
291	A randomized controlled trial assessing the effects of Tai Chi on indicators of health related qualify of life in adults with elevated blood glucose level	2012	Australia	Tai Chi	Endocrine, nutritional or metabolic diseases	pre-diabetes
292	The effect of Tai Chi on health-related quality of life in people with elevated blood glucose or diabetes: a randomized controlled trial	2013	Australia	Tai Chi	Endocrine, nutritional or metabolic diseases	Diabetes
293	The effects of tai chi in centrally obese adults with depression symptoms	2015	Australia	Tai Chi	Endocrine, nutritional or metabolic diseases	Obesity
294	The Effect of Tai Chi on Quality of Life in Centrally Obese Adults with Depression	2019	Australia	Tai Chi	Endocrine, nutritional or metabolic diseases	Obesity
295	Effects of water-based Liuzijue exercise on peak exercise capacity, functional exercise capacity, and quality of life in people with COPD	2021	China	Liuzijue	Respiratory system diseases	Chronic Obstructive Pulmonary Disease(COPD)
296	Effect of 8-week Tai Chi Chuan on immune function of older people	2006	China	Tai Chi	Others	Immune function
297	A randomized trial comparing Tai Chi with and without cognitive-behavioral intervention (CBI) to reduce fear of falling in community-dwelling elderly people	2014	Hong Kong, China	Tai Chi	Others	Fall prevention
298	A Pilot Study on the Effects of Yi Jin Jing Exercise for Older Men with Benign Prostatic Hyperplasia	2020	China	Yijinjing	Genitourinary system diseases	Benign Prostatic Hyperplasia
299	Tai chi may improve psychological well-being but further clarification is needed	2019	Australia	Tai Chi	Others	Physiological function
300	Lack of effect of Tai Chi Chuan in preventing falls in elderly people living at home: a randomized clinical trial	2009	The Netherlands	Tai Chi	Others	Fall prevention
301	Tai chi with chronic obstructive pulmonary disease	2021	Hong Kong, China	Tai Chi	Respiratory system diseases	Chronic Obstructive Pulmonary Disease(COPD)
302	Functional benefits of Tai Chi training within senior housing facilities	2014	United States	Tai Chi	Others	Physiological function
303	Tai Chi training increases the complexity of standing postural control in frail older adults	2012	United States	Tai Chi	Others	Fatigue
304	Effect of Tai Ji Quan training on self-reported sleep quality in elderly Chinese women with knee osteoarthritis: a randomized controlled trail	2017	China	Tai Chi	Musculoskeletal system and connective tissue disorders	Knee Osteoarthritis
305	Effects of Tai Chi training on arterial compliance and muscle strength in female seniors: a randomized clinical trial	2013	Hong Kong, China	Tai Chi	Musculoskeletal system and connective tissue disorders	Muscle strength
306	Tai Chi practitioners have better postural control and selective attention in stepping down with and without a concurrent auditory response task	2013	Hong Kong, China	Tai Chi	Others	Physical function
307	Effects of Tai Chi training on postural control and cognitive performance while dual tasking - a randomized clinical trial	2016	Hong Kong, China	Tai Chi	Mental, behavioural or neurodevelopmental disorders	Cognitive function
308	Effect of Baduanjin Qigong Exercise on Cancer-Related Fatigue in Patients with Colorectal Cancer Undergoing Chemotherapy: A Randomized Controlled Trial	2019	China	Baduanjin	Neoplasms	Colorectal Cancer
309	Exploring correlates of improved depression symptoms and quality of life following tai chi exercise for patients with heart failure	2020	United States	Tai Chi	Circulatory system diseases	Heart failure
310	Effects of Tai Chi on patients with moderate to severe COPD in stable phase	2023	China	Tai Chi	Respiratory system diseases	Chronic Obstructive Pulmonary Disease(COPD)
311	Effects of long-term Wuqinxi exercise on working memory in older adults with mild cognitive impairment	2022	China	Wuqinxi	Mental, behavioural or neurodevelopmental disorders	Mild cognitive impairment
312	THE EFFECTS OF A ‘COGNITION PROTECTING TAI CHI’ (CPT) EXERCISE PROGRAM ON COGNITION, MOODS, BEHAVIOURAL AND PSYCHIATRIC SYMPTOMS, AND ACTIVITIES OF DAILY LIVING IN OLDER PEOPLE WITH MILD DEMENTIA	2019	China	Tai Chi	Mental, behavioural or neurodevelopmental disorders	Dementia
313	Effects of tai chi cardiac rehabilitation program on anxiety and depression in patients with coronary heart disease: A randomized controlled clinical trial	2022	China	Tai Chi	Circulatory system diseases	Coronary Heart Disease
314	Clinical effect of “Tai Chi spinal exercise” on spinal motor function in patients with axial spondyloarthritis	2020	China	Tai Chi	Musculoskeletal system and connective tissue disorders	Spondyloarthritis
315	The impact of group-based Tai chi on health-status outcomes among community-dwelling older adults with hypertension	2018	China	Tai Chi	Circulatory system diseases	Hypertension
316	A randomized controlled trial of Baduanjin exercise to reduce the risk of atherosclerotic cardiovascular disease in patients with prediabetes	2022	China	Baduanjin	Endocrine, nutritional or metabolic diseases	pre-diabetes
317	Effect of Tai Chi on body balance: randomized controlled trial in elderly men with dizziness	2012	China	Tai Chi	Others	Balance function
318	Effect of Tai Chi on body balance: randomized controlled trial in men with osteopenia or osteoporosis	2007	China	Tai Chi	Musculoskeletal system and connective tissue disorders	Osteoporosis
319	Functional benefits of tai chi training in senior housing facilities	2014	United States	Tai Chi	Others	Physiological function
320	Effect of Tai Chi exercise on blood pressure, plasma nitrogen monoxidum and endothelin in hypertensive patients	2006	China	Tai Chi	Circulatory system diseases	Hypertension
321	Beneficial Effects of Baduanjin Exercise on Left Ventricular Remodelling in Patients after Acute Myocardial Infarction: an Exploratory Clinical Trial and Proteomic Analysis	2021	China	Baduanjin	Circulatory system diseases	Acute Myocardial Infarction
322	Baduanjin Exercise Prevents post-Myocardial Infarction Left Ventricular Remodeling (BE-PREMIER trial): Design and Rationale of a Pragmatic Randomized Controlled Trial	2016	China	Baduanjin	Circulatory system diseases	Myocardial Infarction
323	A Pilot Randomized Controlled Trial Examining the Effects of Tai Chi and Electronic Tablet Use on Older Adults' Cognition and Health	2019	United States	Tai Chi	Others	Physiological function
324	Tai Chi and vestibular rehabilitation effects on gaze and whole-body stability	2004	Canada	Tai Chi	Others	Physical function
325	E4 cancer survivors show better fall and functional status outcomes after receiving exercise interventions than non-E4 cancer survivors	2017	United States	Tai Chi	Neoplasms	Cancer
326	Qigong/tai chi for sleep and fatigue in prostate cancer patients undergoing radiotherapy: a randomized controlled trial	2017	United States	Tai Chi	Neoplasms	Prostate cancer
327	Effects of Tai Chi on the Executive Function and Physical Fitness of Female Methamphetamine Dependents: A Randomized Controlled Trial	2021	China	Tai Chi	Mental, behavioural or neurodevelopmental disorders	Drug abuse
328	Qigong Yi Jinjing Promotes Pulmonary Function, Physical Activity, Quality of Life and Emotion Regulation Self-Efficacy in Patients with Chronic Obstructive Pulmonary Disease: a Pilot Study	2016	China	Yijinjing	Respiratory system diseases	Chronic Obstructive Pulmonary Disease(COPD)
329	Effects of tai chi exercise on posturography, gait, physical function and quality of life in postmenopausal women with osteopaenia: a randomized clinical study	2010	United States	Tai Chi	Musculoskeletal system and connective tissue disorders	Osteoporosis
330	Effect of simplified Tai Chi exercise on relieving symptoms of patients with mild to moderate Parkinson's disease	2020	China	Tai Chi	Nervous system diseases	Parkinson's disease
331	Tai Chi improves quality of life in patients with chronic heart failure	2012	United States	Tai Chi	Circulatory system diseases	Heart failure
332	The Effect of Tai Chi Exercise on the Risk and Fear of Falling in Older Adults: a Randomized Clinical Trial	2018	Iran	Tai Chi	Others	Fall prevention
333	Tai Chi Chih acutely decreases sympathetic nervous system activity in older adults	2006	United States	Tai Chi	Nervous system diseases	Sympathetic nervous system activity
334	Long-term exercise after pulmonary rehabilitation (LEAP): a pilot randomised controlled trial of Tai Chi in COPD	2021	United States	Tai Chi	Respiratory system diseases	Chronic Obstructive Pulmonary Disease(COPD)
335	Long-term Exercise After Pulmonary Rehabilitation (LEAP): Design and rationale of a randomized controlled trial of Tai Chi	2015	United States	Tai Chi	Respiratory system diseases	Chronic Obstructive Pulmonary Disease(COPD)
336	The Use of Tai-Chi to Reduce Anxiety Among Nursing Students Undergoing Simulation	2020	United States	Tai Chi	Mental, behavioural or neurodevelopmental disorders	Anxiety
337	Breast cancer, Tai Chi Chuan, and self-esteem: a randomized trial	2004	United States	Tai Chi	Neoplasms	Breast cancer
338	Tai Chi Chuan, health-related quality of life and self-esteem: a randomized trial with breast cancer survivors	2004	United States	Tai Chi	Neoplasms	Breast cancer
339	A pilot study to assess the influence of tai chi chuan on functional capacity among breast cancer survivors	2006	United States	Tai Chi	Neoplasms	Breast cancer
340	Tai Chi Chuan for breast cancer survivors	2008	United States	Tai Chi	Neoplasms	Breast cancer
341	Comparison of 2 Different Exercise Approaches: tai Chi Versus Otago, in Community-Dwelling Older Women	2016	South Korea	Tai Chi	Others	Physiological function
342	Taiji practice attenuates psychobiological stress reactivity--a randomized controlled trial in healthy subjects	2012	Switzerland	Tai Chi	Mental, behavioural or neurodevelopmental disorders	Stress
343	Influence of general self-efficacy as a mediator in Taiji-induced stress reduction - Results from a randomized controlled trial	2013	Switzerland	Tai Chi	Mental, behavioural or neurodevelopmental disorders	Mental health
344	Effects of Taiji practice on mindfulness and self-compassion in healthy participants-A randomized controlled trial	2012	Switzerland	Tai Chi	Others	Physiological function
345	Tai Chi Chuan improves functional capacity after myocardial infarction: A randomized clinical trial	2015	Brazil	Tai Chi	Circulatory system diseases	Myocardial Infarction
346	Tai Chi Chuan for cardiac rehabilitation in patients with coronary arterial disease	2014	Brazil	Tai Chi	Circulatory system diseases	Coronary arterial disease
347	Effectiveness of incorporating Tai Chi in a pulmonary rehabilitation program for Chronic Obstructive Pulmonary Disease (COPD) in primary care-A pilot randomized controlled trial	2014	Hong Kong, China	Tai Chi	Respiratory system diseases	Chronic Obstructive Pulmonary Disease(COPD)
348	Tai Chi for chronic obstructive pulmonary disease (COPD)	2016	Hong Kong, China	Tai Chi	Respiratory system diseases	Chronic Obstructive Pulmonary Disease(COPD)
349	A randomized controlled trial of Tai chi for balance, sleep quality and cognitive performance in elderly Vietnamese	2012	Germany	Tai Chi	Others	Physiological function
350	Tai chi improves physical function in older Chinese women with knee osteoarthritis	2010	China	Tai Chi	Musculoskeletal system and connective tissue disorders	Knee Osteoarthritis
351	The effect of 8 weeks taichi chouan training and walking on cardiovascular disease biomarkers in old women’s	2017	United States	Tai Chi	Circulatory system diseases	Cardiovascular fitness
352	Effect of "Tai Chi" exercise on antioxidant enzymes activities and immunity function in middle-aged participants	2016	China	Tai Chi	Others	Immune function
353	The effect of tai chi on chronic obstructive pulmonary disease: a pilot randomised study of lung function, exercise capacity and diaphragm strength	2014	China	Tai Chi	Respiratory system diseases	Chronic Obstructive Pulmonary Disease(COPD)
354	The effect of Tai Chi on lung function, exercise capacity and diaphragm strength in people with chronic obstructive pulmonary disease	2013	China	Tai Chi	Respiratory system diseases	Chronic Obstructive Pulmonary Disease(COPD)
355	Randomised controlled trial of the effect of Tai chi on postural balance of people with dementia	2019	United Kingdom	Tai Chi	Mental, behavioural or neurodevelopmental disorders	Dementia
356	Factors related to dropout in integrative oncology clinical trials: interim analysis of an ongoing comparative effectiveness trial of mindfulness-based cancer recovery and Tai chi/Qigong for cancer health (The MATCH study)	2020	Canada	Tai Chi	Neoplasms	Cancer
357	Effects of tai chi exercise on the body composition, self-efficacy and life satisfaction of older adults in Korean local community	2019	South Korea	Tai Chi	Others	Physiological function
358	Effects of T'ai Chi on Serotonin, Nicotine Dependency, Depression, and Anger in Hospitalized Alcohol-Dependent Patients	2016	South Korea	Tai Chi	Mental, behavioural or neurodevelopmental disorders	Alcohol-Dependent
359	Application of modified sitting-position Wu Qin Xi in patients with severe mechanical ventilation	2020	China	Wuqinxi	Respiratory system diseases	Severe mechanical ventilation
360	Tai Chi for older nurses: a workplace wellness pilot study	2012	United States	Tai Chi	Others	Physiological function
361	Tai chi ameliorates patient centered outcomes and markers of systemic inflammation and liver injury in subjects with nonalcoholic fatty liver disease	2014	Canada	Tai Chi	Digestive system diseases	Nonalcoholic fatty liver disease
362	[Effects of Tai Chi on fall risk factors: a meta-analysis]	2013	South Korea	Tai Chi	Others	Fall prevention
363	The effectiveness of a recreational modality (Tai Chi Chuan) in enhancing health status in an older adult population	2003	United States	Tai Chi	Others	Physiological function
364	Effects of tai chi exercise on muscle strength and balance in postmenopau-salwomen with osteopaenia	2017	Romania	Tai Chi	Musculoskeletal system and connective tissue disorders	Osteoporosis
365	Effect of adding Tai Chi to a dietary weight loss program on bone mineral density in obese older women	2015	United States	Tai Chi	Musculoskeletal system and connective tissue disorders	Bone density loss
366	Effects of a structured weight-bearing exercise program on bone metabolism among breast cancer survivors: a feasibility trial	2010	United States	Tai Chi	Neoplasms	Breast cancer
367	The Impact of Tai Chi Exercise on Health Care Utilization and Imputed Cost in Residents of Low-Income Senior Housing	2021	United States	Tai Chi	Others	Physiological function
368	Yijinjing Qigong intervention shows strong evidence on clinical effectiveness and electroencephalography signal features for early poststroke depression: a randomized, controlled trial	2022	China	Yijinjing	Nervous system diseases	Stroke
369	A Randomized Controlled Trial to Investigate the Impact of Tango Argentino versus Tai Chi on Quality of Life in Patients with Parkinson Disease: A Short Report	2019	Germany	Tai Chi	Nervous system diseases	Parkinson's disease
370	Comparison of the adjunctive effects of Tai Chi and pulmonary rehabilitation on the effect of indacaterol in treatment naive patients with COPD	2017	China	Tai Chi	Respiratory system diseases	Chronic Obstructive Pulmonary Disease(COPD)
371	Tai Chi and Pulmonary Rehabilitation Compared for Treatment-Naive Patients With COPD: a Randomized Controlled Trial	2018	China	Tai Chi	Respiratory system diseases	Chronic Obstructive Pulmonary Disease(COPD)
372	The effect of wheelchair Tai Chi on balance control and quality of life among survivors of spinal cord injuries: A randomized controlled trial	2018	China	Tai Chi	Musculoskeletal system and connective tissue disorders	Spinal cord injuries
373	Mitigation of oxidative damage by green tea polyphenols and Tai Chi exercise in postmenopausal women with osteopenia	2012	United States	Tai Chi	Musculoskeletal system and connective tissue disorders	Osteoporosis
374	Effect of Tai Chi on the rehabilitation of neck type cervical spondylosis in the elderly	2018	China	Tai Chi	Musculoskeletal system and connective tissue disorders	Cervical spondylosis
375	Effectiveness of Liu-zi-jue exercise on coronavirus disease 2019 in the patients: a randomized controlled trial	2022	China	Liuzijue	COVID-19	COVID-19
376	Exercise interventions, gait, and balance in older subjects with distal symmetric polyneuropathy: a three-group randomized clinical trial	2014	China	Tai Chi	Nervous system diseases	Distal symmetric polyneuropathy
377	The Effect of Baduanjin on Promoting the Physical Fitness and Health of Adults	2014	China	Baduanjin	Others	Physical function
378	Tai Chi practice is associated with increases in spirituality, which predicts the reduction of depression symptoms in heart failure patients	2014	United States	Tai Chi	Circulatory system diseases	Heart failure
379	A Randomized Controlled Trial of a Tai Chi Training Intervention on Interoceptive Awareness and Physical function in Older Adults	2022	United States	Tai Chi	Others	Physical function
380	An exploratory randomized sub-study of light-to-moderate intensity exercise on cognitive function, depression symptoms and inflammation in older adults with heart failure	2020	United States	Tai Chi	Circulatory system diseases	Heart failure
381	Tai chi intervention may lead to improved cognitive function associated with reduced depression symptoms in heart failure patients	2014	United States	Tai Chi	Circulatory system diseases	Heart failure
382	A Randomized Study Examining the Effects of Mild-to-Moderate Group Exercises on Cardiovascular, Physical, and Psychological Well-being in Patients With Heart Failure	2019	United States	Tai Chi	Circulatory system diseases	Heart failure
383	Tai chi intervention is associated with increased spiritual well-being which is linked with reduced depression symptoms in heart failure patients	2014	United States	Tai Chi	Circulatory system diseases	Heart failure
384	Effect of microscope intervention on taijiquan on clinical rehabilitation of elderly patients with knee arthritis	2020	China	Tai Chi	Musculoskeletal system and connective tissue disorders	Arthritis
385	The effects of tai chi on measures of stress and coping style	2015	United Kingdom	Tai Chi	Mental, behavioural or neurodevelopmental disorders	Stress
386	The effects of Tai Chi on disability in older adults with mobility difficulty	2010	United States	Tai Chi	Musculoskeletal system and connective tissue disorders	Disability
387	The Effects of Tai Chi on Cardiovascular Risk in Women	2016	United States	Tai Chi	Circulatory system diseases	Cardiovascular fitness
388	The potential of Tai Chi for long term health: exercise preferences for people with cystic fibrosis	2017	United Kingdom	Tai Chi	Respiratory system diseases	Cystic fibrosis
389	Learning to breathe with Tai Chi online - qualitative data from a randomized controlled feasibility study of patients with cystic fibrosis	2020	United Kingdom	Tai Chi	Respiratory system diseases	Cystic fibrosis
390	Tai chi diminishes oxidative stress in Mexican older adults	2012	Mexico	Tai Chi	Mental, behavioural or neurodevelopmental disorders	Stress
391	Oxygen uptake after 12 weeks of a Tai Chi Chuan program for pacients after a recent myocardial infarct: a randomized clinical trial	2012	Brazil	Tai Chi	Circulatory system diseases	Myocardial Infarction
392	Comparison of the effect of cognitive-spiritual method of hope therapy and tai chi exercises on anxiety caused by corona disease in university students	2021	Iran	Tai Chi	COVID-19	COVID-19
393	Design and methods of the Gentle Cardiac Rehabilitation Study--A behavioral study of tai chi exercise for patients not attending cardiac rehabilitation	2015	United States	Tai Chi	Circulatory system diseases	Myocardial Infarction
394	Tai Chi Is a Promising Exercise Option for Patients With Coronary Heart Disease Declining Cardiac Rehabilitation	2017	United States	Tai Chi	Circulatory system diseases	Coronary Heart Disease
395	The effect of six weeks of Tai Chi Chuan training on the motor skills of children with Autism Spectrum Disorder	2019	Iran	Tai Chi	Mental, behavioural or neurodevelopmental disorders	Autism Spectrum Disorder
396	Effect of Tai Chi training on baroreflex sensitivity and heart rate variability in patients with coronary heart disease	2010	Japan	Tai Chi	Circulatory system diseases	Coronary Heart Disease
397	Reduction in fear of falling through intense tai chi exercise training in older, transitionally frail adults	2005	United States	Tai Chi	Others	Fall prevention
398	Changes in self-reported symptoms of depression and physical wellbeing in healthy individuals following a Taiji beginner course-Results of a randomized controlled trial	2015	Switzerland	Tai Chi	Others	Physiological function
399	The Influence of Tai Chi Exercise on Proprioception in Patients with Knee Osteoarthritis: Results from a Pilot Randomized Controlled Trial	2013	United States	Tai Chi	Musculoskeletal system and connective tissue disorders	Knee Osteoarthritis
400	Tai Chi improves balance and prevents falls in people with Parkinson's disease	2015	Brazil	Tai Chi	Nervous system diseases	Parkinson's disease
401	Comparison Between Yoga Exercises Versus Tai Chi Exercises For Dynamic Balance Training Among Diabetic Neuropathy Patients	2022	Saudi Arabia	Tai Chi	Endocrine, nutritional or metabolic diseases	Diabetic Neuropathy
402	Comparison of the effects of Tai Chi and resistance training on bone metabolism in the elderly: a feasibility study	2007	United States	Tai Chi	Others	Physiological function
403	The feasibility and positive effects of wuqinxi exercise on the cognitive and motor functions of patients with parkinson's disease: a pilot study	2021	China	Wuqinxi	Nervous system diseases	Parkinson's disease
404	T'ai Chi for Chronic Low Back Pain in Older Adults: a Feasibility Trial	2020	United States	Tai Chi	Musculoskeletal system and connective tissue disorders	Low back pain
405	A randomized controlled trial for the use of qigong in the treatment of pre and mild essential hypertension	2012	South Korea	Tai Chi	Circulatory system diseases	Hypertension
406	Effect of T'ai Chi Exercise on Hypertension in Young and Middle-Aged In-Service Staff	2018	China	Tai Chi	Circulatory system diseases	Hypertension
407	A randomized trial of tai chi for fibromyalgia	2011	United States	Tai Chi	Musculoskeletal system and connective tissue disorders	Fibromyalgia
408	Effects of Tai Chi or Conventional Exercise on Central Obesity in Middle-Aged and Older Adults : A Three-Group Randomized Controlled Trial	2021	Hong Kong, China	Tai Chi	Endocrine, nutritional or metabolic diseases	Obesity
409	Effects of Tai Chi or Exercise on Sleep in Older Adults With Insomnia: a Randomized Clinical Trial	2021	Hong Kong, China	Tai Chi	Sleep-wake disorders	Insomnia
410	Effectiveness of Tai Chi training to alleviate metabolic syndrome in abdominal obese older adults: a randomised controlled trial	2017	Hong Kong, China	Tai Chi	Endocrine, nutritional or metabolic diseases	Obesity
411	Tai chi effects on balance in older adults: the role of sustained attention and myokines	2022	Italy	Tai Chi	Others	Balance function
412	Tai chi improves psychoemotional state, cognition, and motor learning in older adults during the COVID-19 pandemic	2021	Lithuania	Tai Chi	Others	Physiological function
413	Latin dance and Qigong/Tai Chi effects on physical activity and body composition in breast cancer survivors: A pilot study	2022	China	Tai Chi	Neoplasms	Breast cancer
414	Comparison of 2 Different Exercise Approaches: Tai Chi Versus Otago, in Community-Dwelling Older Women	2016	South Korea	Tai Chi	Others	Physiological function
415	The Effect of Modified Tai Chi Exercises on the Physical Function and Quality of Life in Elderly Women With Knee Osteoarthritis	2022	China	Tai Chi	Musculoskeletal system and connective tissue disorders	Knee Osteoarthritis
416	Effect of Tai Chi exercise on the physical and mental health of the elder patients suffered from anxiety disorder	2014	China	Tai Chi	Mental, behavioural or neurodevelopmental disorders	Anxiety
417	Effect of Tai-chi exercise on lower limb muscle strength, bone mineral density and balance function of elderly women	2014	China	Tai Chi	Musculoskeletal system and connective tissue disorders	Bone density loss
418	Effects of Tai Chi or Self-help Program on Balance, Flexibility, Oxygen Consumption, and Muscle Strength in Women with Osteoarthritis	2009	South Korea	Tai Chi	Musculoskeletal system and connective tissue disorders	Osteoarthritis
419	Effects of tai chi exercise on pain, balance, muscle strength, and perceived difficulties in physical functioning in older women with osteoarthritis: a randomized clinical trial	2003	South Korea	Tai Chi	Musculoskeletal system and connective tissue disorders	Osteoarthritis
420	Effects of a Sun-style Tai Chi exercise on arthritic symptoms, motivation and the performance of health behaviors in women with osteoarthritis	2007	South Korea	Tai Chi	Musculoskeletal system and connective tissue disorders	Osteoarthritis
421	Effects of a Tai Chi-Based Stroke Rehabilitation Program on Symptom Clusters, Physical and Cognitive Functions, and Quality of Life: A Randomized Feasibility Study	2021	South Korea	Tai Chi	Nervous system diseases	Stroke
422	A randomized study of the effects of t'ai chi on muscle strength, bone mineral density, and fear of falling in women with osteoarthritis	2010	South Korea	Tai Chi	Musculoskeletal system and connective tissue disorders	Osteoarthritis
423	Health-related quality of life and biomarkers in breast cancer survivors participating in tai chi chuan	2012	United States	Tai Chi	Neoplasms	Breast cancer
424	Medical qigong intervention for improved balance & stability	2019	The Netherlands	Tai Chi	Others	Balance function
425	Medical Qigong for Mobility and Balance Self-Confidence in Older Adults	2020	United States	Tai Chi	Others	Balance function
426	Tai chi reduced severity of fibromyalgia symptoms at 24 weeks compared with aerobic exercise	2018	United States	Tai Chi	Musculoskeletal system and connective tissue disorders	Fibromyalgia
427	Tai chi chuan improves functional capacity after myocardial infarction: A randomized clinical trial	2014	Brazil	Tai Chi	Circulatory system diseases	Myocardial Infarction
428	Feasibility and effectiveness of an aerobic exercise program in children with fibromyalgia: results of a randomized controlled pilot trial	2008	Canada	Tai Chi	Musculoskeletal system and connective tissue disorders	Fibromyalgia
429	The effects of Baduanjin exercise on the subjective memory complaint of older adults: A randomized controlled trial	2021	China	Baduanjin	Others	Physiological function
430	Effects of Weighted Tai Chi on Leg Strength of Older Adults	2015	China	Tai Chi	Others	Balance function
431	Effects of two modes of exercise on physical fitness and endothelial function in the elderly: exercise with a flexible stick versus Tai Chi	2011	Thailand	Tai Chi	Others	Physiological function
432	Community-Based Mind-Body Meditative Tai Chi Program and Its Effects on Improvement of Blood Pressure, Weight, Renal Function, Serum Lipoprotein, and Quality of Life in Chinese Adults With Hypertension	2015	Australia	Tai Chi	Circulatory system diseases	Hypertension
433	Tai chi improves cognitive and physical function in the elderly: a randomized controlled trial	2015	China	Tai Chi	Mental, behavioural or neurodevelopmental disorders	Mental health
434	Yijinjing Qigong intervention shows strong evidence on clinical effectiveness and electroencephalography signal features for early poststroke depression: A randomized, controlled trial	2022	China	Yijinjing	Nervous system diseases	Stroke
435	Effects of Tai Chi Chuan and Brisk Walking Exercise on Balance Ability in Elderly Women: A Randomized Controlled Trial	2019	China	Tai Chi	Others	Balance function
436	Detraining effects of regular Tai Chi exercise on postural control ability in older women: A randomized controlled trial	2018	China	Tai Chi	Others	Physiological function
437	Effect of 1-year regular Tai Chi on neuromuscular reaction in elderly women: a randomized controlled study	2016	China	Tai Chi	Musculoskeletal system and connective tissue disorders	Musculoskeletal function
438	Effects of Tai Chi on Cognition and Fall Risk in Older Adults with Mild Cognitive Impairment: A Randomized Controlled Trial	2017	Thailand	Tai Chi	Mental, behavioural or neurodevelopmental disorders	Mild cognitive impairment
439	Tai Chi Improves Cognition and Plasma BDNF in Older Adults With Mild Cognitive Impairment: A Randomized Controlled Trial	2018	Thailand	Tai Chi	Mental, behavioural or neurodevelopmental disorders	Mild cognitive impairment
440	The effect of Tai Chi on quality of life in male older people: A randomized controlled clinical trial	2018	Iran	Tai Chi	Others	Physiological function
441	Liuzijue Qigong: A Voice Training Method For Unilateral Vocal Fold Paralysis Patients	2019	China	Liuzijue	Ent diseases	Unilateral Vocal Fold Paralysis
442	Mind-body exercise improves cognitive function and modulates the function and structure of the hippocampus and anterior cingulate cortex in patients with mild cognitive impairment	2019	China	Baduanjin	Mental, behavioural or neurodevelopmental disorders	Mild cognitive impairment
443	Increased hippocampus-medial prefrontal cortex resting-state functional connectivity and memory function after Tai Chi Chuan practice in elder adults	2016	China	Tai Chi	Others	Physiological function
444	A randomised controlled trial investigating the effectiveness and cost-effectiveness of Tai Chi as a community based falls prevention intervention	2011	New Zealand	Tai Chi	Others	Fall prevention
445	Effectiveness of tai chi as a community-based falls prevention intervention: a randomized controlled trial	2012	New Zealand	Tai Chi	Others	Fall prevention
446	Community-based Yang-style Tai Chi is safe and feasible in chronic stroke: a pilot study	2012	United States	Tai Chi	Nervous system diseases	Stroke
447	Tai CHI and silversneakers® interventions improve aerobic endurance in older stroke survivors	2013	United States	Tai Chi	Nervous system diseases	Stroke
448	Effect of Tai Chi on physical function, fall rates and quality of life among older stroke survivors	2014	United States	Tai Chi	Nervous system diseases	Stroke
449	Stroke survivors in a 12-week yang-style Tai Chi intervention have fewer falls	2013	United States	Tai Chi	Nervous system diseases	Stroke
450	Effects of Tai Chi and Western exercise on physical and cognitive functioning in healthy community-dwelling older adults	2010	United States	Tai Chi	Others	Balance function
451	The influence of ai chi on balance and fear of falling in older adults: a randomized clinical trial	2011	Portugal	Tai Chi	Others	Balance function
452	Effects of Tai Chi and resistance training on cardiovascular risk factors in elderly Chinese subjects: a 12-month longitudinal, randomized, controlled intervention study	2005	Hong Kong, China	Tai Chi	Circulatory system diseases	Cardiovascular fitness
453	Effects of wheelchair Tai-Chi training on sitting balance of individuals with spinal cord injury	2011	China	Tai Chi	Musculoskeletal system and connective tissue disorders	Spinal cord injury
454	The psychophysiological effects of Tai-chi and exercise in residential Schizophrenic patients: a 3-arm randomized controlled trial	2014	Hong Kong, China	Tai Chi	Mental, behavioural or neurodevelopmental disorders	Schizophrenia
455	Efficacy of supervised Tai Chi exercises versus conventional physical therapy exercises in fall prevention for frail older adults: a randomized controlled trial	2013	Canada	Tai Chi	Others	Fall prevention
456	The effect of supervised Tai Chi intervention compared to a physiotherapy program on fall-related clinical outcomes: a randomized clinical trial	2012	Canada	Tai Chi	Others	Fall prevention
457	The beneficial effects of Tai Chi Chuan on blood pressure and lipid profile and anxiety status in a randomized controlled trial	2003	Tai Wan, China	Tai Chi	Others	Physiological function
458	A randomized controlled trial of a 20 week Tai Chi program for osteoarthritic knee pain in elders with mild dementia	2011	United States	Tai Chi	Mental, behavioural or neurodevelopmental disorders	Dementia
459	A pilot cluster-randomized trial of a 20-week Tai Chi program in elders with cognitive impairment and osteoarthritic knee: effects on pain and other health outcomes	2013	United States	Tai Chi	Mental, behavioural or neurodevelopmental disorders	Cognitive impairment
460	Enrolling older adults with cognitive impairment in research: lessons from a study of Tai Chi for osteoarthritis knee pain	2009	United States	Tai Chi	Musculoskeletal system and connective tissue disorders	Knee Osteoarthritis
461	Effect of a qigong exercise programme on elderly with depression	2006	Hong Kong, China	Tai Chi	Mental, behavioural or neurodevelopmental disorders	Depression
462	Factors related to dropout in integrative oncology clinical trials: interim analysis of an ongoing comparative effectiveness trial of mindfulness-based cancer recovery and Tai chi/Qigong for cancer health (The MATCH study)	2013	Canada	Tai Chi	Others	Physiological function
463	Effects of Tai Chi on glucose homeostasis and insulin sensitivity in older adults with type 2 diabetes: a randomised double-blind sham-exercise-controlled trial	2008	Australia	Tai Chi	Endocrine, nutritional or metabolic diseases	Type 2 Diabetes
464	Health benefits of Tai Chi for older patients with type 2 diabetes: the "Move It For Diabetes study"--a randomized controlled trial	2007	Australia	Tai Chi	Endocrine, nutritional or metabolic diseases	Type 2 Diabetes
465	Self-perception and attitude toward physical activity in overweight/obese adolescents: the "martial fitness" study	2013	Australia	Tai Chi	Endocrine, nutritional or metabolic diseases	Obesity
466	Reducing the fear of falling among community-dwelling elderly adults through cognitive-behavioural strategies and intense Tai Chi exercise: a randomized controlled trial	2011	Tai Wan, China	Tai Chi	Others	Fall prevention
467	A randomized trial of tai chi for fibromyalgia [7]	2010	United States	Tai Chi	Musculoskeletal system and connective tissue disorders	Fibromyalgia
468	Tai chi for reducing dual-task gait variability, a potential mediator of fall risk in parkinson’s disease: a pilot randomized controlled trial	2018	United States	Tai Chi	Nervous system diseases	Parkinson's disease
469	The central sydney tai chi trial: a randomised controlled trial of the effectiveness of tai chi in reducing risk of falls in older people	2019	Australia	Tai Chi	Others	Fall prevention
470	Tai Chi improves pain and functional status in adults with rheumatoid arthritis: results of a pilot single-blinded randomized controlled trial	2008	United States	Tai Chi	Musculoskeletal system and connective tissue disorders	Arthritis
471	A randomized trial of Tai Chi versus physical therapy for knee osteoarthritis	2016	United States	Tai Chi	Musculoskeletal system and connective tissue disorders	Knee Osteoarthritis
472	Comparative effectiveness of Tai Chi versus aerobic exercise for fibromyalgia: A randomized controlled trial	2018	United States	Tai Chi	Musculoskeletal system and connective tissue disorders	Fibromyalgia
473	Comparative effectiveness of Tai Chi versus physical therapy in treating knee osteoarthritis: A randomized, single-blind trial	2015	United States	Tai Chi	Musculoskeletal system and connective tissue disorders	Knee Osteoarthritis
474	Assessing the comparative effectiveness of Tai Chi versus physical therapy for knee osteoarthritis: design and rationale for a randomized trial	2014	United States	Tai Chi	Musculoskeletal system and connective tissue disorders	Knee Osteoarthritis
475	A positive response to nonpharmaceutical interventions in adults with knee osteoarthritis	2016	United States	Tai Chi	Musculoskeletal system and connective tissue disorders	Knee Osteoarthritis
476	Effect of Tai Chi in adults with rheumatoid arthritis	2005	United Kingdom	Tai Chi	Musculoskeletal system and connective tissue disorders	Arthritis
477	Comparative effectiveness of tai chi versus aerobic exercise for fibromyalgia: A randomized controlled trial	2017	United States	Tai Chi	Musculoskeletal system and connective tissue disorders	Fibromyalgia
478	Tai CHI is more effective than aerobic exercise in treating fibromyalgia: A randomized controlled trial	2016	United States	Tai Chi	Musculoskeletal system and connective tissue disorders	Fibromyalgia
479	Comparative effectiveness of Tai Chi versus physical therapy in treating knee osteoarthritis: a randomized, single-blind trial	2015	United States	Tai Chi	Musculoskeletal system and connective tissue disorders	Knee Osteoarthritis
480	Tai Chi is effective in treating fibromyalgia: A randomized controlled trial	2009	United States	Tai Chi	Musculoskeletal system and connective tissue disorders	Fibromyalgia
481	Influence of Tai Chi exercise on proprioception in patients with Knee Osteoarthritis: Results from a pilot randomized controlled trial	2010	United States	Tai Chi	Musculoskeletal system and connective tissue disorders	Knee Osteoarthritis
482	Effect of tai chi versus aerobic exercise for fibromyalgia: comparative effectiveness randomized controlled trial	2018	United States	Tai Chi	Musculoskeletal system and connective tissue disorders	Fibromyalgia
483	Tai Chi is effective in treating knee osteoarthritis: a randomized controlled trial	2009	United States	Tai Chi	Musculoskeletal system and connective tissue disorders	Knee Osteoarthritis
484	Tai Chi for treating knee osteoarthritis: designing a long-term follow up randomized controlled trial	2008	United States	Tai Chi	Musculoskeletal system and connective tissue disorders	Knee Osteoarthritis
485	Comparative Effectiveness of Tai Chi Versus Physical Therapy for Knee Osteoarthritis: a Randomized Trial	2016	United States	Tai Chi	Musculoskeletal system and connective tissue disorders	Knee Osteoarthritis
486	Does obesity in patients with fibromyalgia modify response to Tai Chi therapy: Analysis of a randomized controlled trial	2010	United States	Tai Chi	Endocrine, nutritional or metabolic diseases	Obesity
487	Clinical observation on physiological and psychological effects of Eight-Section Brocade on type 2 diabetic patients	2008	China	Baduanjin	Endocrine, nutritional or metabolic diseases	Type 2 Diabetes
488	Simplified Tai Chi Program Training versus Traditional Tai Chi on the Functional Movement Screening in Older Adults	2016	China	Tai Chi	Others	Physical function
489	EXPLORING the MECHANISM OF LIUZIJUE EXERCISE PROTECTING THE VASCULAR ENDOTHELIUM OF HYPERTENSION BASED ON “EMPS-GUT FLORA”	2022	China	Liuzijue	Circulatory system diseases	Hypertension
490	The Effects of Tai Chi on Lung Function, Exercise Capacity and Health Related Quality of Life for Patients With Chronic Obstructive Pulmonary Disease: A Pilot Study	2019	China	Tai Chi	Respiratory system diseases	Chronic Obstructive Pulmonary Disease(COPD)
491	A Randomized Controlled Trial Evaluating the Effect of Tai Chi on the Drug Craving in Women	2022	China	Tai Chi	Mental, behavioural or neurodevelopmental disorders	Drug dependence
492	Effect of Tai Chi Quan on the Pressure Pain Thresholds of Lower Back Muscles in Healthy Women	2022	China	Tai Chi	Musculoskeletal system and connective tissue disorders	Low back pain
493	Regular tai chi exercise decreases the percentage of type 2 cytokine-producing cells in postsurgical non-small cell lung cancer survivors	2013	China	Tai Chi	Neoplasms	Lung Cancer
494	Effectiveness of Tai Chi on Blood Pressure, Stress, Fatigue, and Sleep Quality among Chinese Women with Episodic Migraine: a Randomised Controlled Trial	2022	Hong Kong, China	Tai Chi	Nervous system diseases	Episodic Migraine
495	Effect of Baduanjin on physiological age of intelligence for old people	2007	China	Baduanjin	Others	Physiological function
496	Wuqinxi exercise improves hand dexterity in patients with Parkinson’s disease	2020	China	Wuqinxi	Nervous system diseases	Parkinson's disease
497	Effects of Qigong in Tai Chi in the elderly using General Health Questionnaire (GHQ)	2009	Japan	Tai Chi	Others	Physiological function
498	Tai Chi exercise versus rehabilitation for the elderly with cerebral vascular disorder: a single-blinded randomized controlled trial	2010	Japan	Tai Chi	Circulatory system diseases	Cerebral vascular disorder
499	Effects of Tai Chi versus proprioception exercise program on neuromuscular function of the ankle in elderly people	2015	China	Tai Chi	Musculoskeletal system and connective tissue disorders	Neuromuscular function
500	Comparison of the effects of Tai Chi and general aerobic exercise on weight, blood pressure and glycemic control among older persons with depressive symptoms: a randomized trial	2022	China	Tai Chi	Mental, behavioural or neurodevelopmental disorders	Depression
501	Effect of practicing health Qigong-Yijinjing on cardiac function and respiratory function in the elderly population	2017	China	Tai Chi	Circulatory system diseases	cardiac fitness
502	Effects of Wu Qin Xi exercise on reactive inhibition in Parkinson's disease: A randomized controlled clinical trial	2022	China	Wuqinxi	Nervous system diseases	Parkinson's disease
503	Long-Term Wu Qin Xi Exercise on Response Inhibition and Cortical Connectivity in Parkinson's Disease: Design and Implementation of a Randomized Controlled Clinical Trial	2021	China	Wuqinxi	Nervous system diseases	Parkinson's disease
504	Detraining effects of regular Tai Chi exercise on postural control ability in older women: a randomized controlled trial	2018	China	Tai Chi	Genitourinary system diseases	Postural control ability
505	Effects of Baduanjin exercise on cognitive function and cancer-related symptoms in women with breast cancer receiving chemotherapy: a randomized controlled trial	2022	China	Baduanjin	Neoplasms	Breast cancer
506	Effectiveness of tai chi practice for non-specific chronic low back pain on retired athletes: A randomized controlled study	2013	China	Tai Chi	Musculoskeletal system and connective tissue disorders	Low back pain
507	Effects of Baduanjin exercise in nasopharyngeal carcinoma patients after chemoradiotherapy: a randomized controlled trial	2022	China	Baduanjin	Neoplasms	Nasopharyngeal carcinoma
508	Randomized controlled trial of tai chi among older adults with hypertension: effects on depressive symptomatology, interoceptive awareness, and cardiovascular responses to brief exercise	2019	United States	Tai Chi	Circulatory system diseases	Hypertension
509	The effect of Tai Chi training on the dual-tasking performance of stroke survivors: a randomized controlled trial	2018	Hong Kong, China	Tai Chi	Nervous system diseases	Stroke
510	Tai Chi for Dynamic Balance Training Among Individuals with Cerebellar Ataxia: An Assessor-Blinded Randomized-Controlled Trial	2022	United States	Tai Chi	Nervous system diseases	Cerebellar Ataxia
511	GET FIT: A Randomized Clinical Trial of Tai Ji Quan Versus Strength Training for Fall Prevention After Chemotherapy in Older, Postmenopausal Women Cancer Survivors	2023	United States	Tai Chi	Neoplasms	Cancer
512	A randomized, controlled trial of group exercise training for fall prevention and functional improvements during and after treatment for prostate cancer	2022	United States	Tai Chi	Neoplasms	Prostate cancer
513	The GET FIT trial (NCT01635413): A randomized controlled trial of strength training versus Tai Ji Quan for fall prevention among female cancer survivors	2021	United States	Tai Chi	Neoplasms	Cancer
514	The effect of Tai Chi Quan and computerized balance training on postural stability in older subjects. Atlanta FICSIT Group. Frailty and Injuries: Cooperative Studies on Intervention Techniques	1997	United States	Tai Chi	Others	Fatigue
515	Reducing frailty and falls in older persons: an investigation of Tai Chi and computerized balance training. Atlanta FICSIT Group. Frailty and Injuries: Cooperative Studies of Intervention Techniques	1996	United States	Tai Chi	Others	Fall prevention
516	Selected as the best paper in the 1990s: Reducing frailty and falls in older persons: an investigation of tai chi and computerized balance training	2003	United States	Tai Chi	Others	Fall prevention
517	The influence of intense Tai Chi training on physical performance and hemodynamic outcomes in transitionally frail, older adults	2006	United States	Tai Chi	Others	Physiological function
518	Intense Tai Chi exercise training and fall occurrences in older, transitionally frail adults	2003	United States	Tai Chi	Others	Fatigue
519	A study design to investigate the effect of intense Tai Chi in reducing falls among older adults transitioning to frailty	2001	United States	Tai Chi	Others	Fall prevention
520	Balance and strength training in older adults: intervention gains and Tai Chi maintenance	1996	United States	Tai Chi	Others	Balance function
521	Effectiveness of Tai Chi on Cardiac Autonomic Function and Symptomatology in Women With Fibromyalgia: A Randomized Controlled Trial	2018	South Korea	Tai Chi	Musculoskeletal system and connective tissue disorders	Fibromyalgia
522	Application of tai chi 6-form sport apparatus in patients with alzheimer's disease	2013	Tai Wan, China	Tai Chi	Mental, behavioural or neurodevelopmental disorders	Alzheimer's disease
523	A randomised controlled trial of Tai Chi and resistance exercise on bone health, muscle strength and balance in community-living elderly people	2007	Hong Kong, China	Tai Chi	Others	Balance function
524	Effects of resistance and Tai Ji training on mobility and symptoms in knee osteoarthritis patients	2013	United States	Tai Chi	Musculoskeletal system and connective tissue disorders	Knee Osteoarthritis
525	力量和太极训练对改善膝骨关节炎病人运动能力及症状的作用（英文）	2013	China	Tai Chi	Musculoskeletal system and connective tissue disorders	Knee Osteoarthritis
526	Task-switching performance improvements after Tai Chi Chuan training are associated with greater prefrontal activation in older adults	2018	Tai Wan, China	Tai Chi	Others	Physiological function
527	Benefits of tai chi chuan intervention on c are related to parietal functional and structural plasticity in middle-aged and older adults	2017	Tai Wan, China	Tai Chi	Mental, behavioural or neurodevelopmental disorders	Cognitive function
528	Integrity of the Prefronto-striato-thalamo-prefrontal Loop Predicts Tai Chi Chuan Training Effects on Cognitive Task-switching in Middle-aged and Older Adults	2021	Tai Wan, China	Tai Chi	Mental, behavioural or neurodevelopmental disorders	Cognitive function
529	Liuzijue training improves hypertension and modulates gut microbiota profile	2023	China	Liuzijue	Circulatory system diseases	Hypertension
530	Effectiveness of water-based Liuzijue exercise on respiratory muscle strength and peripheral skeletal muscle function in patients with COPD	2018	China	Liuzijue	Respiratory system diseases	Chronic Obstructive Pulmonary Disease(COPD)
531	Effects of tai chi on stress and cardiovascular function in patients with coronary heart disease and/or hypertension: a randomized controlled trial	2018	Australia	Tai Chi	Circulatory system diseases	Hypertension
532	Influence of traditional Chinese Baduanjin Qigong (eight trigrams boxing) on blood glucose and blood lipid levels in patients with type 2 diabetes mellitus	2019	China	Baduanjin	Endocrine, nutritional or metabolic diseases	Type 2 Diabetes
533	太极拳对老年女性膝关节炎患者睡眠质量的影响的随机对照研究	2017	China	Tai Chi	Musculoskeletal system and connective tissue disorders	Knee Osteoarthritis
534	Effects of mind-body exercise Baduanjin on cognition in community-dwelling older people with mild cognitive impairment: A randomized controlled trial	2022	China	Baduanjin	Mental, behavioural or neurodevelopmental disorders	Mild cognitive impairment
535	Effect of Health Qigong Ba Duan Jin on Blood Pressure of Individuals with Essential Hypertension	2016	Singapore	Baduanjin	Circulatory system diseases	Hypertension
536	Effects of Wu Qin xi Qigong exercise on physical functioning in elderly people with knee osteoarthritis: A randomized controlled trial	2020	China	Wuqinxi	Musculoskeletal system and connective tissue disorders	Knee Osteoarthritis
537	Follow-up of a Wuqinxi exercise at home programme to reduce pain and improve function for knee osteoarthritis in older people: a randomised controlled trial	2021	China	Wuqinxi	Musculoskeletal system and connective tissue disorders	Knee Osteoarthritis
538	Effect of community based practice of Baduanjin on self-efficacy of adults with cardiovascular diseases	2018	China	Baduanjin	Circulatory system diseases	Cardiovascular fitness
539	The effect of Wuqinxi exercises on the balance function and subjective quality of life in elderly, female knee osteoarthritis patients	2021	China	Wuqinxi	Musculoskeletal system and connective tissue disorders	Knee Osteoarthritis
540	Effects of Yijinjing Qigongin Alleviating Fatigue, Sleep Quality and Health Status on Patients with Chronic Fatigue Syndrome: A Randomized, Controlled, and Parallel Group Clinical Study	2023	China	Yijinjing	Nervous system diseases	Chronic Fatigue Syndrome
541	Effects of Tai Chi Yunshou exercise on community-based stroke patients: a cluster randomized controlled trial	2018	China	Tai Chi	Nervous system diseases	Stroke
542	A 12-week Baduanjin Qigong exercise improves symptoms of ankylosing spondylitis: A randomized controlled trial	2019	China	Baduanjin	Musculoskeletal system and connective tissue disorders	Ankylosing spondylitis
543	A cluster randomized controlled trial to examine the effects of tai chi and walking exercises on weight loss, metabolic syndrome parameters, and bone mineral density	2015	Hong Kong, China	Tai Chi	Others	Physiological function
544	The effectiveness of 12-week TAI CHI training on the migraine attack days, body composition, and blood pressure in chinese women with episodic migraine: A randomized controlled trial	2018	Hong Kong, China	Tai Chi	Nervous system diseases	Episodic migraine
545	Efficacy and feasibility of a 12-week Tai Chi training for the prophylaxis of episodic migraine in Hong Kong Chinese women: a randomized controlled trial	2022	Hong Kong, China	Tai Chi	Nervous system diseases	Episodic migraine
546	The Effects of Tai Chi in Centrally Obese Adults with Depression Symptoms	2015	Australia	Tai Chi	Endocrine, nutritional or metabolic diseases	Obesity
547	Tai Chi for spatiotemporal gait features and dynamic balancing capacity in elderly female patients with non-specific low back pain: A six-week randomized controlled trial	2022	China	Tai Chi	Musculoskeletal system and connective tissue disorders	Low back pain
548	Comparison between tai chi and square dance on the anti-hypertensive effect and cardiovascular disease risk factors in patients with essential hypertension: a 12-week randomized controlled trial	2022	China	Tai Chi	Circulatory system diseases	Hypertension
549	The Effects of Group-Based versus Individual-Based Tai Chi Training on Nonmotor Symptoms in Patients with Mild to Moderate Parkinson's Disease: A Randomized Controlled Pilot Trial	2017	China	Tai Chi	Nervous system diseases	Parkinson's disease
550	Qigong Exercise for Patients with Gastrointestinal Cancer Undergoing Chemotherapy and at High Risk for Depression: A Randomized Clinical Trial	2021	China	Wuqinxi	Neoplasms	Cancer
551	Effects of Baduanjin on patients with chronic nonspecific low back pain A randomized controlled trial	2021	China	Baduanjin	Musculoskeletal system and connective tissue disorders	Low back pain
552	Influence of Baduanjin on lung function, exercise capacity, and quality of life in patients with mild chronic obstructive pulmonary disease	2020	China	Baduanjin	Respiratory system diseases	Chronic Obstructive Pulmonary Disease(COPD)
553	Effect of combined Taiji and Qigong training on balance mechanisms: a randomized controlled trial of older adults	2007	United States	Tai Chi	Others	Balance function
554	Clinical analysis on Tai-chi balance therapeutics for post-stroke hemiplegia with walking dysfunction	2016	China	Tai Chi	Nervous system diseases	Stroke
555	Effects of Wuqinxi in the Patients with Chronic Low Back Pain: A Randomized Controlled Trial	2020	China	Wuqinxi	Musculoskeletal system and connective tissue disorders	Low back pain
556	The effect of an evidence-based Tai chi intervention on the fatigue-sleep disturbance-depression symptom cluster in breast cancer patients: A preliminary randomised controlled trial	2022	Australia	Tai Chi	Neoplasms	Breast cancer
557	The Effects of Baduanjin Qigong on Postural Stability, Proprioception, and Symptoms of Patients With Knee Osteoarthritis: A Randomized Controlled Trial	2019	China	Baduanjin	Musculoskeletal system and connective tissue disorders	Knee Osteoarthritis
558	Mindful Exercise (Baduanjin) as an Adjuvant Treatment for Older Adults (60 Years Old and Over) of Knee Osteoarthritis: A Randomized Controlled Trial	2020	China	Baduanjin	Musculoskeletal system and connective tissue disorders	Knee Osteoarthritis
559	Baduanjin exercise ameliorates motor function in patients with post-stroke cognitive impairment: A randomized controlled trial	2022	China	Baduanjin	Nervous system diseases	Stroke
560	The effect of Baduanjin exercise on health-related physical fitness of college students: A randomized controlled trial	2022	China	Baduanjin	Others	Physical function
561	The Impact of Tai Chi Exercise on Self-Efficacy, Social Support, and Empowerment in Heart Failure: Insights from a Qualitative Sub-Study from a Randomized Controlled Trial	2016	United States	Tai Chi	Circulatory system diseases	Heart failure
562	BEAM study (Breathing, Education, Awareness, Movement): a randomised controlled feasibility trial of tai chi exercise in patients with COPD	2020	United States	Tai Chi	Respiratory system diseases	Chronic Obstructive Pulmonary Disease(COPD)
563	Tai chi exercise in patients with chronic heart failure: a randomized clinical trial	2011	United States	Tai Chi	Circulatory system diseases	Heart failure
564	Tai Chi exercise improves quality of life in patients with chronic stable heart failure in a randomized controlled trial	2010	United States	Tai Chi	Circulatory system diseases	Heart failure
565	Enhancement of sleep stability with Tai Chi exercise in chronic heart failure: preliminary findings using an ECG-based spectrogram method	2008	United States	Tai Chi	Circulatory system diseases	Heart failure
566	Tai chi exercise for patients with chronic obstructive pulmonary disease: a pilot study	2010	United States	Tai Chi	Respiratory system diseases	Chronic Obstructive Pulmonary Disease(COPD)
567	T'ai Chi exercise in patients with chronic heart failure	2008	United States	Tai Chi	Circulatory system diseases	Heart failure
568	Effects of tai chi mind-body movement therapy on functional status and exercise capacity in patients with chronic heart failure: a randomized controlled trial	2004	United States	Tai Chi	Circulatory system diseases	Heart failure
569	Tai chi in patients with heart failure with preserved ejection fraction	2013	United States	Tai Chi	Circulatory system diseases	Heart failure
570	Effects of Multi-ingredient Dietary Supplementation and Tai Chi on Cognitive and Physical Functions in Middle-aged and Older Individuals	2022	United States	Tai Chi	Mental, behavioural or neurodevelopmental disorders	Cognitive function
571	Tai chi treatment for depression in Chinese Americans: a pilot study	2012	United States	Tai Chi	Mental, behavioural or neurodevelopmental disorders	Depression
572	A Pilot, Randomized Controlled Study of Tai Chi With Passive and Active Controls in the Treatment of Depressed Chinese Americans	2017	United States	Tai Chi	Mental, behavioural or neurodevelopmental disorders	Depression
573	Tai Chi vs. combined exercise prescription: A comparison of their effects on factors related to falls	2016	Turkey	Tai Chi	Others	Fall prevention
574	The health effects of Baduanjin exercise (a type of Qigong exercise) in breast cancer survivors: A randomized, controlled, single-blinded trial	2019	China	Baduanjin	Neoplasms	Breast cancer
575	Effects of Tai Chi on beta endorphin and inflammatory markers in older adults with chronic pain: an exploratory study	2020	United States	Tai Chi	Musculoskeletal system and connective tissue disorders	Chronic pain
576	Tai Chi for older adults with chronic multisite pain: a randomized controlled pilot study	2018	United States	Tai Chi	Musculoskeletal system and connective tissue disorders	Chronic multisite pain
577	有氧运动与太极运动对老年人血压的影响：一项随机试验的结果	2001	China	Tai Chi	Circulatory system diseases	Hypertension
578	The effects of aerobic exercise and T'ai Chi on blood pressure in older people: results of a randomized trial	1999	United States	Tai Chi	Circulatory system diseases	Hypertension
579	The effects of tai chi qigong exercise on plasma glucose levels and health status of postpartum Thai women with type 2 diabetes	2013	Thailand	Tai Chi	Endocrine, nutritional or metabolic diseases	Type 2 Diabetes
580	Tai Chi versus conventional exercise for improving cognitive function in older adults: a pilot randomized controlled trial	2022	Hong Kong, China	Tai Chi	Mental, behavioural or neurodevelopmental disorders	Cognitive function
581	太极拳练习对非小细胞肺癌术后生存者细胞免疫的影响——随机对照实验	2013	China	Tai Chi	Neoplasms	Lung Cancer
582	Baduanjin Qigong Improves Balance, Leg Strength, and Mobility in Individuals With Chronic Stroke: A Randomized Controlled Study	2021	Hong Kong, China	Baduanjin	Nervous system diseases	Stroke
583	Comparison of aerobic & Tai Chi exercise on cardiopulmonary endurance levels in smoker university students; A randomized controlled trial	2022	Pakistan	Tai Chi	Circulatory system diseases	cardiac fitness
584	The effect of Tai Chi Chuan in reducing falls among elderly people: design of a randomized clinical trial in the Netherlands [ISRCTN98840266]	2006	The Netherlands	Tai Chi	Others	Fall prevention
585	Quality evaluation of systematic reviews of the effects of Baduanjin on diabete: The effects of Baduanjin on diabetes	2022	China	Baduanjin	Endocrine, nutritional or metabolic diseases	Diabetes
586	Effects of tai chi on gut microbiota and host metabolism in patients with type 2 diabetes mellitus	2021	The Netherlands	Tai Chi	Endocrine, nutritional or metabolic diseases	Type 2 Diabetes
587	Effects of Baduanjin Exercise on Physical Function and Health-Related Quality of Life in Peritoneal Dialysis Patients: A Randomized Trial	2021	China	Baduanjin	Genitourinary system diseases	Hemodialysis
588	A randomized trial of tai chi for fibromyalgia	2010	United States	Tai Chi	Musculoskeletal system and connective tissue disorders	Fibromyalgia
589	Tai Chi Improves Coronary Heart Disease Risk by Inactivating MAPK/ERK Pathway through Serum miR-126	2020	China	Tai Chi	Circulatory system diseases	Coronary Heart Disease
590	Influence of Ba Duan Jin on quality of life of patients with stable chronic obstructive pulmonary disease	2016	China	Baduanjin	Respiratory system diseases	Chronic Obstructive Pulmonary Disease(COPD)
591	The effect of Bafa Wubu of Tai Chi on college students' anxiety and depression: A randomized, controlled pilot study	2023	China	Tai Chi	Mental, behavioural or neurodevelopmental disorders	Anxiety and depression
592	The effects of Tai Chi Chuan on physiological function and fear of falling in the less robust elderly: an intervention study for preventing falls	2006	Japan	Tai Chi	Others	Fall prevention
593	The clinical comparison trial of the intervention on the sub-health elders between Tai Chi and others through randomized controlled	2011	China	Tai Chi	Others	Physiological function
594	The Effects of Tai Chi on the Executive Functions and Physical Fitness in Middle-Aged Adults with Depression: A Randomized Controlled Trial	2022	China	Tai Chi	Mental, behavioural or neurodevelopmental disorders	Depression
595	Tai Chi Exercise for Cancer-Related Fatigue in Patients With Lung Cancer Undergoing Chemotherapy: A Randomized Controlled Trial	2016	China	Tai Chi	Neoplasms	Lung Cancer
596	Qigong Yi Jinjing Promotes Pulmonary Function, Physical Activity, Quality of Life and Emotion Regulation Self-Efficacy in Patients with Chronic Obstructive Pulmonary Disease: A Pilot Study	2016	China	Yijinjing	Respiratory system diseases	Chronic Obstructive Pulmonary Disease(COPD)
597	The Effectiveness of Traditional Chinese Yijinjing Qigong Exercise for the Patients With Knee Osteoarthritis on the Pain, Dysfunction, and Mood Disorder: A Pilot Randomized Controlled Trial	2021	China	Yijinjing	Musculoskeletal system and connective tissue disorders	Knee Osteoarthritis
598	Effects of Tai Chi and Multimodal Exercise Training on Movement and Balance Function in Mild to Moderate Idiopathic Parkinson Disease	2015	China	Tai Chi	Nervous system diseases	Parkinson's disease
599	Effects of exercise or tai chi on Internet addiction in college students and the potential role of gut microbiota: A randomized controlled trial	2023	China	Tai Chi	Mental, behavioural or neurodevelopmental disorders	Mental health
600	A randomized controlled trial of Tai Chi for stroke rehabilitation	2014	China	Tai Chi	Nervous system diseases	Stroke
601	Effects of 14-week Tai Ji Quan exercise on metabolic control in women with type 2 diabetes	2008	Hong Kong, China	Tai Chi	Endocrine, nutritional or metabolic diseases	Type 2 Diabetes
602	Effects of Tai Chi Chuan training on cellular immunity in post-surgical non-small cell lung cancer survivors: A randomized pilot trial	2013	China	Tai Chi	Neoplasms	Lung Cancer
603	Does Liuzijue Qigong affect anxiety in patients with chronic obstructive pulmonary disease, even during the COVID-19 outbreak? a randomized, controlled trial	2020	China	Liuzijue	Respiratory system diseases	Chronic Obstructive Pulmonary Disease(COPD)
604	Effect of Tai Chi Training on Plantar Loads during Walking in Individuals with Knee Osteoarthritis	2020	China	Tai Chi	Musculoskeletal system and connective tissue disorders	Knee Osteoarthritis
605	Effects of Tai Chi Chuan on the changes of bone mineral density of perimenopausal women	2020	China	Tai Chi	Musculoskeletal system and connective tissue disorders	Bone mineral density
606	Baduanjin training for patellar tendinopathy in a randomized controlled trial: improving pain, muscle flexibility and lower limb balance stability	2022	China	Baduanjin	Others	Physical function
607	Effectiveness of a Community-Based Exercise Program on Balance Performance and Fear of Falling in Older Nonfallers at Risk for Falling: A Randomized, Controlled Study	2016	Hong Kong, China	Tai Chi	Others	Fall prevention
608	Effectiveness of a balance-focused exercise program for enhancing functional fitness of older adults at risk of falling: A randomised controlled trial	2017	China	Tai Chi	Others	Balance function
609	The effect of 12-week liuzijue exercise training on patients with hypertension: A randomized, controlled clinical trial	2021	China	Liuzijue	Circulatory system diseases	Hypertension
610	Tai Chi for the cardiopulmonary function and relative risk factors of ischemic stroke in community older population: a randomized controlled study	2013	China	Tai Chi	Nervous system diseases	Stroke
611	Baduanjin exercise intervention for community adults at risk of ischamic stroke: A randomized controlled trial	2019	China	Baduanjin	Nervous system diseases	Stroke
612	Effectiveness of Tai Chi on Physical and Psychological Health of College Students: Results of a Randomized Controlled Trial	2015	China	Tai Chi	Others	Physiological function
613	Effects of Tai Chi on Cerebral Hemodynamics and Health-Related Outcomes in Older Community Adults at Risk of Ischemic Stroke: A Randomized Controlled Trial	2019	China	Tai Chi	Nervous system diseases	Stroke
614	Design, methodology and baseline characteristics of Tai Chi and its protective effect against ischaemic stroke risk in an elderly community population with risk factors for ischaemic stroke: a randomised controlled trial	2015	China	Tai Chi	Nervous system diseases	Stroke
615	Effect of Baduanjin exercise on cognitive function in patients with post-stroke cognitive impairment: a randomized controlled trial	2020	China	Baduanjin	Nervous system diseases	Stroke
616	Effect of Tai Chi on Cardiac and Static Pulmonary Function in Older Community-Dwelling Adults at Risk of Ischemic Stroke: a Randomized Controlled Trial	2019	China	Tai Chi	Nervous system diseases	Stroke
617	The effects of twelve weeks of Tai Chi practice on anxiety in stressed but healthy people compared to an exercise only and wait list comparison group - A pilot study	2018	Australia	Tai Chi	Mental, behavioural or neurodevelopmental disorders	Anxiety
618	Comparative Effect of Liuzijue Qigong and Conventional Respiratory Training on Trunk Control Ability and Respiratory Muscle Function in Patients at an Early Recovery Stage From Stroke: A Randomized Controlled Trial	2021	China	Tai Chi	Nervous system diseases	Stroke
619	The health effect of Yijin-jing on neurasthenic students	2016	China	Yijinjing	Nervous system diseases	Neurasthenic
620	Effects of 24 weeks of Tai Chi Exercise on Postural Control among Elderly Women	2015	China	Tai Chi	Others	Physiological function
621	A randomized trial of tai chi for fibromyalgia	2010	United States	Tai Chi	Musculoskeletal system and connective tissue disorders	Fibromyalgia
622	The Effects of Tai Chi on Markers of Atherosclerosis, Lower-limb Physical Function, and Cognitive Ability in Adults Aged Over 60: A Randomized Controlled Trial	2019	China	Tai Chi	Others	Physiological function
623	Effects of Tai Chi Exercise on Cancer-Related Fatigue in Patients With Nasopharyngeal Carcinoma Undergoing Chemoradiotherapy: A Randomized Controlled Trial	2018	China	Tai Chi	Neoplasms	Nasopharyngeal carcinoma
624	Effect of simplified Tai Chi exercise on relieving symptoms of patients with mild to moderate Parkinson's disease	2020	China	Tai Chi	Nervous system diseases	Parkinson's disease
625	Effect of Taijiquan practice versus wellness education on knee proprioception in patients with knee osteoarthritis: a randomized controlled trial	2017	China	Tai Chi	Musculoskeletal system and connective tissue disorders	Knee Osteoarthritis
626	Effects of Tai Ji Quan training on gait kinematics in older Chinese women with knee osteoarthritis: A randomized controlled trial	2016	China	Tai Chi	Musculoskeletal system and connective tissue disorders	Knee Osteoarthritis
627	Effect of Taijiquan practice versus wellness education on knee proprioception in patients with knee osteoarthritis: a randomized controlled trial	2017	China	Tai Chi	Musculoskeletal system and connective tissue disorders	Knee Osteoarthritis
628	Comparisons of tai chi and Iyengar yoga intervention effects on muscle strength, balance, and confidence in balance	2021	China	Tai Chi	Others	Balance function
629	A modified 6-form Tai Chi for patients with COPD	2018	China	Tai Chi	Respiratory system diseases	Chronic Obstructive Pulmonary Disease(COPD)
630	Tai chi and whole-body vibration therapy in the elderly: A randomized controlled trial	2016	China	Tai Chi	Others	Physiological function
631	[Effect of Tai Ji Quan Training on Strength and Function of Lower Limbs in the Aged]	2016	China	Tai Chi	Others	Balance function
632	Tai Chi and whole-body vibrating therapy in sarcopenic men in advanced old age: a clinical randomized controlled trial	2019	China	Tai Chi	Musculoskeletal system and connective tissue disorders	Sarcopenia
633	Superior Effects of Modified Chen-Style Tai Chi versus 24-Style Tai Chi on Cognitive Function, Fitness, and Balance Performance in Adults over 55	2019	China	Tai Chi	Others	Physiological function
634	The Effects of Tai Chi Chuan Versus Core Stability Training on Lower-Limb Neuromuscular Function in Aging Individuals with Non-Specific Chronic Lower Back Pain	2019	China	Tai Chi	Musculoskeletal system and connective tissue disorders	Low back pain
635	八段锦对原发性失眠伴焦虑患者临床康复的作用研究	2018	China	Baduanjin	Sleep-wake disorders	Insomnia
636	健身气功-易筋经训练对大学生动静态平衡能力的影响	2022	China	Yijinjing	Others	Balance function
637	10周五禽戏锻炼对调节大学生心理亚健康状态的实验研究	2016	China	Wuqinxi	Mental, behavioural or neurodevelopmental disorders	Mental health
638	大舞和六字诀锻炼对中老年女性人群HRV及STI影响的实验研究	2018	China	Liuzijue	Circulatory system diseases	cardiac fitness
639	太极拳干预老年人原发性高血压的气体信号分子机制	2014	China	Tai Chi	Circulatory system diseases	Hypertension
640	健身气功八段锦联合药膳治疗老年性气虚便秘患者的疗效观察	2021	China	Baduanjin	Digestive system diseases	Constipation
641	广播体操、八段锦锻炼对20~59岁女性身体成分和骨密度的影响探究	2015	China	Baduanjin	Others	Physiological function
642	太极拳、交谊舞对改善女性老年人静态平衡能力的对比研究	2012	China	Tai Chi	Others	Balance function
643	太极拳运动对围绝经期妇女骨质疏松症患者生活质量的影响	2010	China	Tai Chi	Musculoskeletal system and connective tissue disorders	Osteoporosis
644	五禽戏对腰骶部多裂肌的影响研究	2012	China	Wuqinxi	Musculoskeletal system and connective tissue disorders	Muscle strength
645	运动处方对慢性阻塞性肺疾病稳定期的疗效	2012	China	Liuzijue	Respiratory system diseases	Chronic Obstructive Pulmonary Disease(COPD)
646	太极运动对老年2型糖尿病患者骨质疏松的预防作用	2016	China	Tai Chi	Endocrine, nutritional or metabolic diseases	Type 2 Diabetes
647	太极拳训练对帕金森患者平衡功能及害怕跌倒的影响	2017	China	Tai Chi	Nervous system diseases	Parkinson's disease
648	习练五禽戏对老年女性T2DM患者下肢功能及平衡能力的研究	2015	China	Wuqinxi	Endocrine, nutritional or metabolic diseases	Type 2 Diabetes
649	太极拳在慢性心力衰竭心脏康复中的应用	2021	China	Tai Chi	Circulatory system diseases	Heart failure
650	健身气功五禽戏对中老年人心血管功能的影响效果研究	2013	China	Wuqinxi	Circulatory system diseases	cardiac fitness
651	八段锦对溃疡性结肠炎患者负性情绪及生活质量的影响	2021	China	Baduanjin	Digestive system diseases	Ulcerative colitis
652	八段锦对COPD稳定期肺康复疗效的临床研究	2019	China	Baduanjin	Respiratory system diseases	Chronic Obstructive Pulmonary Disease(COPD)
653	太极拳练习对中年人颈动脉粥样硬化斑块大小的影响	2014	China	Tai Chi	Circulatory system diseases	Coronary Heart Disease
654	坐式八段锦对社区脑卒中后遗症病人生存质量的影响	2010	China	Baduanjin	Nervous system diseases	Stroke
655	八段锦对中老年慢性颈痛者生活质量的影响	2018	China	Baduanjin	Musculoskeletal system and connective tissue disorders	Neck pain
656	八段锦训练对帕金森病患者步态和平衡功能改善的影响	2022	China	Baduanjin	Nervous system diseases	Parkinson's disease
657	八段锦结合健康教育干预中老年高血压的效果分析	2021	China	Baduanjin	Circulatory system diseases	Hypertension
658	八段锦对改善COPD稳定期肺脾气虚证社区老年患者焦虑、抑郁效果研究	2016	China	Baduanjin	Respiratory system diseases	Chronic Obstructive Pulmonary Disease(COPD)
659	五禽戏对帕金森病患者平衡功能、步行能力及生活质量的效果	2021	China	Wuqinxi	Nervous system diseases	Parkinson's disease
660	长期太极拳锻炼在老年焦虑症治愈者巩固治疗中的效果评价	2017	China	Tai Chi	Mental, behavioural or neurodevelopmental disorders	Anxiety
661	水中六字诀对稳定期慢性阻塞性肺疾病患者肺功能的影响	2022	China	Liuzijue	Respiratory system diseases	Chronic Obstructive Pulmonary Disease(COPD)
662	24式太极拳与太极前进步对大学生平衡能力的影响	2020	China	Tai Chi	Others	Balance function
663	太极练习对膝骨关节炎中老年患者的影响	2018	China	Tai Chi	Musculoskeletal system and connective tissue disorders	Knee Osteoarthritis
664	太极拳与物理疗法在老年膝骨关节炎患者中的疗效对比	2022	China	Tai Chi	Musculoskeletal system and connective tissue disorders	Knee Osteoarthritis
665	太极拳锻炼对大学生脂质代谢的影响	1999	China	Tai Chi	Endocrine, nutritional or metabolic diseases	Dyslipemia
666	基于CICARE沟通模式的营养宣教联合八段锦操对孕妇产后体重滞留的影响	2022	China	Baduanjin	Endocrine, nutritional or metabolic diseases	Obesity
667	大学生太极拳活动的心理健康效益:基于ICF的系统综述	2023	China	Tai Chi	Mental, behavioural or neurodevelopmental disorders	Mental health
668	微信平台随访对2型糖尿病患者坚持八段锦运动依从性及自我管理水平的影响	2021	China	Baduanjin	Endocrine, nutritional or metabolic diseases	Type 2 Diabetes
669	八段锦运动治疗功能性消化不良患者25例	2016	China	Baduanjin	Digestive system diseases	Functional dyspepsia
670	健身气功八段锦对大学生体成分和心血管功能的影响研究	2019	China	Baduanjin	Others	Physiological function
671	改良八段锦序贯训练对缺血性中风急性期患者的临床康复疗效研究	2021	China	Baduanjin	Nervous system diseases	Stroke
672	八段锦对腰椎术后患者康复效果的研究	2018	China	Baduanjin	Musculoskeletal system and connective tissue disorders	Lumbar vertebra
673	太极拳运动对血液透析患者焦虑抑郁状态和睡眠质量的影响	2016	China	Tai Chi	Genitourinary system diseases	Hemodialysis
674	健康宣教配合八段锦训练在腰椎间盘突出症患者中的应用效果	2022	China	Baduanjin	Musculoskeletal system and connective tissue disorders	Lumbar disc herniation
675	八段锦对社区脑卒中老年高危人群心肺功能、睡眠及心境状态影响的随机对照研究	2015	China	Baduanjin	Nervous system diseases	Stroke
676	习练健身气功八段锦降低戒毒人员CD_4~+ CD_(25)~+调节性T细胞作用的研究	2014	China	Baduanjin	Mental, behavioural or neurodevelopmental disorders	Mental health
677	健身气功·大舞对改善中年办公室人群下肢肌力效果研究	2015	China	Da Wu	Musculoskeletal system and connective tissue disorders	Muscle strength
678	健康教育及运动疗法对老年男性O P患者生存质量影响的临床研究	2015	China	Wuqinxi	Musculoskeletal system and connective tissue disorders	Osteoporosis
679	健身气功·六字诀对轻度认知功能障碍患者脑电波影响的临床研究	2017	China	Liuzijue	Mental, behavioural or neurodevelopmental disorders	Mild cognitive impairment
680	太极白鹤亮翅功法对强直性脊柱炎的干预效果观察	2014	China	Tai Chi	Musculoskeletal system and connective tissue disorders	Ankylosing spondylitis
681	太极拳练习对初中生体质健康影响的研究——以合肥市第五十五中学东校为例	2022	China	Tai Chi	Others	Physiological function
682	六字诀对慢性阻塞性肺疾病稳定期患者血清炎症因子的影响	2019	China	Liuzijue	Respiratory system diseases	Chronic Obstructive Pulmonary Disease(COPD)
683	太极拳锻炼对腰肌劳损患者的康复疗效观察	2017	China	Tai Chi	Musculoskeletal system and connective tissue disorders	Lumbar muscle strain
684	八段锦在慢性胃炎伴焦虑抑郁患者护理中的作用	2016	China	Baduanjin	Digestive system diseases	Chronic gastritis
685	六字诀锻炼在慢性阻塞性肺疾病稳定期患者运动康复中的干预效果研究	2019	China	Liuzijue	Respiratory system diseases	Chronic Obstructive Pulmonary Disease(COPD)
686	练习坐式八段锦对亚健康临床护士身心健康影响的研究	2018	China	Baduanjin	Others	Physiological function
687	太极云手对颈性眩晕患者的血液流变学和椎动脉血流动力学影响：随机对照研究	2013	China	Tai Chi	Musculoskeletal system and connective tissue disorders	Cervical spondylopathy
688	太极拳运动对老年冠心病患者血脂的影响	2013	China	Tai Chi	Circulatory system diseases	Coronary Heart Disease
689	太极拳运动预防老年女性骨质疏松性骨折的效果观察	2016	China	Tai Chi	Musculoskeletal system and connective tissue disorders	Osteoporosis
690	太极拳锻炼对女大学生抑郁情绪及血清炎症因子的影响	2019	China	Tai Chi	Mental, behavioural or neurodevelopmental disorders	Depression
691	传统六字诀呼吸操对慢性阻塞性肺疾病稳定期患者生活质量的效果研究	2009	China	Liuzijue	Respiratory system diseases	Chronic Obstructive Pulmonary Disease(COPD)
692	“六字诀”呼吸法在COPD稳定期患者肺康复中的应用	2008	China	Liuzijue	Respiratory system diseases	Chronic Obstructive Pulmonary Disease(COPD)
693	健身气功八段锦下肢肌肉肌电特征分析	2014	China	Baduanjin	Musculoskeletal system and connective tissue disorders	Muscle strength
694	太极拳运动对女子苯丙胺类物质依赖者的脑电波影响	2020	China	Tai Chi	Mental, behavioural or neurodevelopmental disorders	Drug dependence
695	八段锦在老年高血压患者康复护理中的应用	2016	China	Baduanjin	Circulatory system diseases	Hypertension
696	太极拳运动对中老年原发性高血压患者远期生活质量的影响	2010	China	Tai Chi	Circulatory system diseases	Hypertension
697	六字诀呼吸操在COPD稳定期患者自我护理引导中的应用	2021	China	Liuzijue	Respiratory system diseases	Chronic Obstructive Pulmonary Disease(COPD)
698	坐式八段锦对脓毒症机械通气患者早期康复的临床研究	2019	China	Baduanjin	Respiratory system diseases	Severe mechanical ventilation
699	健身气功五禽戏锻炼对中老年骨质疏松患者骨密度、骨代谢的影响	2009	China	Wuqinxi	Musculoskeletal system and connective tissue disorders	Osteoporosis
700	太极拳运动对中老年女性Th1/Th2平衡影响的机制研究	2012	China	Tai Chi	Others	Balance function
701	从血管内皮功能探讨八段锦对1级高血压降压效果的机制	2014	China	Baduanjin	Circulatory system diseases	Hypertension
702	八段锦对高血压病血管内皮功能影响的超声研究	2013	China	Baduanjin	Circulatory system diseases	Hypertension
703	太极拳步法训练对轻度脑卒中偏瘫患者步行功能的康复效应	2022	China	Tai Chi	Nervous system diseases	Stroke
704	八段锦对冠心病支架术后抑郁状态的疗效分析	2021	China	Baduanjin	Circulatory system diseases	Coronary Heart Disease
705	易筋经对老年男性前列腺增生症状的改善及机理探究	2018	China	Yijinjing	Genitourinary system diseases	Prostatic hyperplasia
706	易筋经运动对老年男性生殖健康的影响	2017	China	Yijinjing	Genitourinary system diseases	Reproductive health
707	易筋经对60－69岁男性性激素水平的影响	2018	China	Yijinjing	Genitourinary system diseases	Reproductive health
708	易筋经九鬼拔马刀式在肩周炎功能康复中的作用观察	2014	China	Yijinjing	Musculoskeletal system and connective tissue disorders	Periarthritis of shoulder
709	重组健身功法六字诀对肝肾亏虚型慢性腰痛的干预研究	2020	China	Liuzijue	Musculoskeletal system and connective tissue disorders	Low back pain
710	椎基底动脉供血不足患者练习八段锦的效果观察	2012	China	Baduanjin	Circulatory system diseases	Cardiac fitness
711	太极拳运动对高血压患者血液流变性的影响	2005	China	Tai Chi	Circulatory system diseases	Hypertension
712	太极拳锻练对急性心肌梗塞患者的康复作用	2011	China	Tai Chi	Circulatory system diseases	Myocardial Infarction
713	八段锦对改善稳定期精神分裂症患者平衡功能的疗效	2022	China	Baduanjin	Mental, behavioural or neurodevelopmental disorders	Schizophrenia
714	“六字诀”呼吸训练在脑卒中后阈下抑郁患者中的应用研究	2023	China	Liuzijue	Nervous system diseases	Stroke
715	太极拳改善脑卒中患者平衡功能的疗效观察	2009	China	Tai Chi	Nervous system diseases	Stroke
716	八段锦对冠心病患者心肺功能的影响	2021	China	Baduanjin	Circulatory system diseases	Coronary Heart Disease
717	八段锦养生操改善局部晚期肺癌放化疗患者的生活质量	2018	China	Baduanjin	Neoplasms	Lung Cancer
718	八段锦影响糖尿病高危足进展的临床观察	2018	China	Baduanjin	Endocrine, nutritional or metabolic diseases	Diabetes
719	达源降糖(太极)操对老年糖尿病胰岛素敏感指数影响的观察	2004	China	Tai Chi	Endocrine, nutritional or metabolic diseases	Diabetes
720	八段锦锻炼对糖尿病周围神经病变的影响	2022	China	Baduanjin	Endocrine, nutritional or metabolic diseases	Diabetic peripheral neuropathy
721	太极拳运动对老年男性骨质疏松患者锻炼情绪及骨密度和生理指标的影响	2016	China	Tai Chi	Musculoskeletal system and connective tissue disorders	Osteoporosis
722	太极拳锻炼对乳腺癌患者化疗后癌因性疲乏、身体成分和血脂的影响研究	2021	China	Tai Chi	Neoplasms	Breast cancer
723	八段锦运动处方对颈型颈椎病病人颈部肌群的康复效果观察	2019	China	Baduanjin	Musculoskeletal system and connective tissue disorders	Cervical spondylopathy
724	八段锦对老年冠心病患者心境状态的影响	2016	China	Baduanjin	Circulatory system diseases	Coronary Heart Disease
725	五禽戏之鸟戏对肺癌病人中医症状、运动耐量及生活质量的影响	2019	China	Wuqinxi	Neoplasms	Lung Cancer
726	太极拳锻炼对注意力缺少多动障碍倾向儿童的影响	2016	China	Tai Chi	Nervous system diseases	Hyperactivity disorder
727	健身气功·五禽戏改善轻度抑郁大学生前额叶和海马氢质子磁共振波谱	2016	China	Wuqinxi	Mental, behavioural or neurodevelopmental disorders	Depression
728	八段锦锻炼对新冠状肺炎患者康复作用的研究	2020	China	Baduanjin	COVID-19	COVID-19
729	子午流注择时简化“六字诀”对老年肺脾气虚证COPD稳定期患者肺康复的效果研究	2022	China	Liuzijue	Respiratory system diseases	Chronic Obstructive Pulmonary Disease(COPD)
730	传统华佗五禽戏对慢性阻塞性肺疾病稳定期患者临床疗效观察	2015	China	Wuqinxi	Respiratory system diseases	Chronic Obstructive Pulmonary Disease(COPD)
731	八段锦与有氧运动训练对稳定期慢性阻塞性肺疾病患者肺康复效果及免疫功能的影响	2022	China	Baduanjin	Respiratory system diseases	Chronic Obstructive Pulmonary Disease(COPD)
732	坐卧式“六字诀”对慢性阻塞性肺疾病急性加重无创通气患者BODE指数及生活质量的影响	2021	China	Liuzijue	Respiratory system diseases	Chronic Obstructive Pulmonary Disease(COPD)
733	易筋经对脑卒中恢复期患者上肢运动功能的影响	2022	China	Yijinjing	Nervous system diseases	Stroke
734	习练降压太极功改善不同中医体质中老年高血压患者效果的研究	2015	China	Tai Chi	Circulatory system diseases	Hypertension
735	太极拳对慢性心衰患者的健康干预研究	2020	China	Tai Chi	Circulatory system diseases	Heart failure
736	健身气功·六字诀治疗女大学生月经不调46例报道	2013	China	Liuzijue	Genitourinary system diseases	Irregular menstruation
737	健身气功·六字诀锻炼对大学生睡眠质量改善的实验研究	2014	China	Liuzijue	Sleep-wake disorders	Insomnia
738	精简六字诀对肺肾气虚COPD患者生存质量观察	2017	China	Liuzijue	Respiratory system diseases	Chronic Obstructive Pulmonary Disease(COPD)
739	太极拳锻炼对防止老年人跌倒作用机制的研究	2008	China	Tai Chi	Others	Fall prevention
740	健身气功·八段锦改善脑卒中恢复期患者运动功能的效果分析	2018	China	Baduanjin	Nervous system diseases	Stroke
741	不同负荷太极拳运动下血生化指标的变化分析	2010	China	Tai Chi	Others	Biochemical index
742	八段锦导引法对失眠患者睡眠质量的影响	2022	China	Baduanjin	Sleep-wake disorders	Sleep quality
743	太极“云手”对老年人平衡功能及心肺功能的影响研究	2012	China	Tai Chi	Others	Balance function
744	八段锦运动对中老年女性平衡能力与肌力的影响	2022	China	Baduanjin	Others	Balance function
745	八段锦和健身走运动对中老年女性平衡能力与肌力的影响	2023	China	Baduanjin	Others	Balance function
746	八段锦功法对海勤官兵心血管功能及身体素质的影响	2015	China	Baduanjin	Circulatory system diseases	Cardiac fitness
747	健身气功十二段锦干预残疾人血脂及心理状况的观察性研究	2016	China	Shierduanjin	Others	Physiological function
748	“二十四式”简化太极拳对社区中老年人记忆力、注意力和执行功能影响的随机对照初步研究	2016	China	Tai Chi	Others	Physiological function
749	“六字诀”呼吸操改善COPD稳定期患者预后的干预研究	2009	China	Liuzijue	Respiratory system diseases	Chronic Obstructive Pulmonary Disease(COPD)
750	六字诀对老年慢性阻塞性肺疾病肺气虚证患者影响研究	2020	China	Liuzijue	Respiratory system diseases	Chronic Obstructive Pulmonary Disease(COPD)
751	六字诀与全身呼吸操对老年慢性阻塞性肺疾病患者呼吸功能影响的对比研究	2018	China	Liuzijue	Respiratory system diseases	Chronic Obstructive Pulmonary Disease(COPD)
752	八段锦对慢性心力衰竭患者干预效果分析	2021	China	Baduanjin	Circulatory system diseases	Heart failure
753	邓老养生八段锦在慢性阻塞性肺疾病肺康复中的疗效评价	2020	China	Baduanjin	Respiratory system diseases	Chronic Obstructive Pulmonary Disease(COPD)
754	太极拳康复锻炼对老年充血性心力衰竭患者心功能及血脂水平的影响	2021	China	Tai Chi	Circulatory system diseases	Heart failure
755	太极拳锻炼对苯丙胺类兴奋剂依赖者情绪的即时效应	2021	China	Tai Chi	Mental, behavioural or neurodevelopmental disorders	Drug dependence
756	易筋经运动锻炼对老年人原发性骨质疏松症骨密度的影响	2015	China	Yijinjing	Musculoskeletal system and connective tissue disorders	Osteoporosis
757	五禽戏—猿提改良动作在咽期吞咽障碍康复中的应用研究	2020	China	Wuqinxi	Nervous system diseases	Stroke
758	太极云手对经皮冠状动脉介入治疗术后患者心脏康复效果的影响	2020	China	Tai Chi	Circulatory system diseases	Coronary Heart Disease
759	八段锦运动应用于心脏康复对冠心病稳定型心绞痛患者疗效的研究	2021	China	Baduanjin	Circulatory system diseases	Coronary Heart Disease
760	太极拳训练配合健康管理对更年期综合征妇女激素水平与焦虑程度的影响	2021	China	Tai Chi	Genitourinary system diseases	Climacteric syndrome
761	二十四式简化太极拳对前庭神经炎患者功能康复的作用	2021	China	Tai Chi	Nervous system diseases	Vestibular neuritis
762	立式八段锦对中老年慢性下腰痛患者的疗效	2014	China	Baduanjin	Musculoskeletal system and connective tissue disorders	Low back pain
763	健身气功·八段锦对痰湿壅盛型高血压患者的干预作用	2020	China	Baduanjin	Circulatory system diseases	Hypertension
764	少林八段锦对稳定期慢性阻塞性肺疾病患者BODE指数及生活质量的影响	2018	China	Baduanjin	Respiratory system diseases	Chronic Obstructive Pulmonary Disease(COPD)
765	太极拳对早期帕金森病运动控制的影响	2011	China	Tai Chi	Nervous system diseases	Parkinson's disease
766	改良坐位五禽戏在重症机械通气病人中的应用	2020	China	Wuqinxi	Respiratory system diseases	Severe mechanical ventilation
767	太极拳训练对早期帕金森病患者步行能力及害怕跌倒的疗效	2018	China	Tai Chi	Nervous system diseases	Parkinson's disease
768	八段锦干预老年人平衡能力的随机对照试验研究.	2020	China	Baduanjin	Others	Balance function
769	八段锦改善老年人平衡能力和肠道菌群效果评价	2020	China	Baduanjin	Others	Balance function
770	八段锦改善老年人平衡功能及步态的临床观察	2018	China	Baduanjin	Others	Balance function
771	五禽戏辅导培训对年轻临床护士自我效能感的影响	2014	China	Wuqinxi	Others	Physiological function
772	八段锦治疗椎间盘源性腰痛的效果研究	2017	China	Baduanjin	Musculoskeletal system and connective tissue disorders	Low back pain
773	简易太极拳对乳腺癌患者癌因性疲乏疗效观察与炎症因子的影响	2022	China	Tai Chi	Neoplasms	Breast cancer
774	太极拳运动对社区老年人超越老化观感的影响	2011	China	Tai Chi	Others	Physiological function
775	健身气功·五禽戏对2型糖尿病患者步态的干预效果研究	2022	China	Wuqinxi	Endocrine, nutritional or metabolic diseases	Type 2 Diabetes
776	不同训练时间太极拳运动康复方案对慢性心力衰竭病人心功能的影响	2019	China	Tai Chi	Circulatory system diseases	Heart failure
777	不同架势太极拳练习对老年男性心肺功能和运动能力影响的差异性	2013	China	Tai Chi	Others	Physiological function
778	八段锦在成年肾移植术后病人中的应用	2021	China	Baduanjin	Genitourinary system diseases	Kidney transplantation
779	太极拳运动辅助治疗肩周炎	2012	China	Tai Chi	Musculoskeletal system and connective tissue disorders	Periarthritis of shoulder
780	水中太极拳训练对老年人群平衡能力的影响	2016	China	Tai Chi	Others	Balance function
781	24式太极拳运动对女性大学生心肺功能影响的研究	2017	China	Tai Chi	Circulatory system diseases	Cardiac fitness
782	不同养生功法对心脾两虚型抑郁症睡眠障碍患者睡眠质量的影响	2015	China	Tai Chi	Mental, behavioural or neurodevelopmental disorders	Depression
783	推拿功法练习对膝骨关节炎患者股四头肌肌力的影响	2012	China	Yijinjing	Musculoskeletal system and connective tissue disorders	Knee Osteoarthritis
784	太极“云手”对脑卒中患者心肺功能的影响研究	2017	China	Tai Chi	Nervous system diseases	Stroke
785	太极拳与快走练习对老年人身体机能影响的对比实验研究	2013	China	Tai Chi	Others	Physical function
786	健身气功八段锦对糖耐量低减的干预效果研究	2014	China	Baduanjin	Endocrine, nutritional or metabolic diseases	pre-diabetes
787	健身气功八段锦对糖耐量低减患者心理健康的影响	2014	China	Baduanjin	Endocrine, nutritional or metabolic diseases	pre-diabetes
788	“六字诀呼吸操”在慢性阻塞性肺疾病稳定期患者延续性护理中的应用与效果	2012	China	Liuzijue	Respiratory system diseases	Chronic Obstructive Pulmonary Disease(COPD)
789	五禽戏对中老年慢性非特异性下背痛患者腰腹核心肌群力学性能及疼痛影响的临床研究	2015	China	Wuqinxi	Musculoskeletal system and connective tissue disorders	Low back pain
790	八段锦对妇女围绝经期综合征及抑郁症状的改善效果分析	2021	China	Baduanjin	Genitourinary system diseases	Menopausal syndrome
791	八段锦运动对社区脑卒中老年高危人群高危因子影响效果的随机对照研究	2015	China	Baduanjin	Nervous system diseases	Stroke
792	八段锦运动对38例老年原发性高血压患者焦虑、抑郁的影响	2021	China	Tai Chi	Circulatory system diseases	Hypertension
793	太极拳锻炼对改善老年人睡眠质量的实验研究	2020	China	Yijinjing	Sleep-wake disorders	Sleep quality
794	健身气功·易筋经对在校大学生原发性失眠症的影响	2018	China	Yijinjing	Sleep-wake disorders	Insomnia
795	太极拳对老年慢性充血性心力衰竭伴抑郁状态患者抑郁状态、睡眠质量和生活质量的改善作用	2016	China	Tai Chi	Circulatory system diseases	Heart failure
796	八段锦对慢性非特异性下腰痛的效果观察	2021	China	Baduanjin	Musculoskeletal system and connective tissue disorders	Low back pain
797	中医气功八段锦干预社区老年慢性非特异性下腰痛患者的效果分析	2022	China	Baduanjin	Musculoskeletal system and connective tissue disorders	Low back pain
798	八段锦治疗社区中老年慢性非特异性下腰痛的临床研究	2021	China	Baduanjin	Musculoskeletal system and connective tissue disorders	Low back pain
799	六字诀运动处方对75岁及以上老年冠心病患者康复效果的研究	2023	China	Liuzijue	Circulatory system diseases	Coronary Heart Disease
800	六式太极拳训练对脑卒中患者姿势平衡功能的影响	2022	China	Tai Chi	Nervous system diseases	Stroke
801	太极拳运动对中老年人抑郁与心率变异性的影响探讨	2017	China	Tai Chi	Mental, behavioural or neurodevelopmental disorders	Depression
802	健身气功易筋经对老年人免疫功能的影响	2013	China	Yijinjing	Others	Immune function
803	陈式太极拳和杨式太极拳运动对大学生心血管功能的影响	2013	China	Tai Chi	Circulatory system diseases	Cardiac fitness
804	探究八段锦运动对老年慢性肾炎患者治疗效应的临床观察	2020	China	Baduanjin	Genitourinary system diseases	Chronic nephritis
805	八段锦对老年人下肢平衡稳定性影响的研究	2020	China	Baduanjin	Others	Balance function
806	易筋经锻炼治疗老年原发性骨质疏松症的临床试验	2018	China	Yijinjing	Musculoskeletal system and connective tissue disorders	Osteoporosis
807	八段锦运动在急性冠脉综合征患者经皮冠状动脉介入治疗术后心脏康复中的应用效果评价	2023	China	Baduanjin	Circulatory system diseases	Coronary Heart Disease
808	八段锦康复护理在行椎间孔镜手术患者中的应用效果	2019	China	Baduanjin	Musculoskeletal system and connective tissue disorders	Cervical spondylopathy
809	八段锦训练干预对维持性血液透析患者疲乏程度、睡眠质量及心理状态的影响	2021	China	Baduanjin	Genitourinary system diseases	Hemodialysis
810	二十四式太极拳锻炼对腰椎间盘突出症影响的研究	2008	China	Tai Chi	Musculoskeletal system and connective tissue disorders	Lumbar disc
811	探讨不同强度易筋经招势组合训练对大学生慢性失眠症的影响	2021	China	Yijinjing	Sleep-wake disorders	Insomnia
812	太极运动对帕金森病患者运动症状的影响及基于互联网平台的推广研究	2022	China	Tai Chi	Nervous system diseases	Parkinson's disease
813	“六字养生诀”干预支气管哮喘慢性持续期患者的临床护理观察	2022	China	Liuzijue	Respiratory system diseases	Bronchial asthma
814	坐式八段锦对胸腰段不完全性脊髓损伤躯干控制障碍的影响	2021	China	Baduanjin	Musculoskeletal system and connective tissue disorders	Spinal cord injury
815	健身气功·易筋经促进慢性阻塞性肺疾病稳定期患者肺康复的研究	2015	China	Yijinjing	Respiratory system diseases	Chronic Obstructive Pulmonary Disease(COPD)
816	健身气功易筋经促进COPD稳定期患者肺康复的研究	2016	China	Yijinjing	Respiratory system diseases	Chronic Obstructive Pulmonary Disease(COPD)
817	八段锦对衰弱前期老年人衰弱状态及下肢运动功能的康复效果	2020	China	Baduanjin	Others	Fatigue
818	八段锦对衰弱前期老年人衰弱水平的康复效果	2020	China	Baduanjin	Others	Fatigue
819	健身气功五禽戏对COPD稳定期患者焦虑、抑郁情绪及生活质量的影响	2019	China	Wuqinxi	Respiratory system diseases	Chronic Obstructive Pulmonary Disease(COPD)
820	羽毛球和太极拳锻炼对中老年男性体质及血液相关指标的影响	2020	China	Tai Chi	Others	Biochemical index
821	太极拳对老年人腰椎功能影响的表面肌电研究	2015	China	Tai Chi	Musculoskeletal system and connective tissue disorders	Lumbar function
822	推拿功法易筋经对老年骨骼肌减少症患者等速肌力的影响	2011	China	Yijinjing	Musculoskeletal system and connective tissue disorders	Sarcopenia
823	易筋经锻炼治疗失眠症的临床研究	2019	China	Yijinjing	Sleep-wake disorders	Insomnia
824	坐式八段锦干预急性冠脉综合征PCI术后患者的临床疗效观察	2021	China	Baduanjin	Circulatory system diseases	Coronary Heart Disease
825	太极拳和快走运动对中老年女性血液流变学指标影响的研究	2010	China	Tai Chi	Others	Biochemical index
826	健身功法新编五禽戏对老年女性骨密度的影响	2021	China	Wuqinxi	Musculoskeletal system and connective tissue disorders	Bone density loss
827	呬字诀呼吸操在稳定期COPD患者肺康复中的应用研究	2018	China	Liuzijue	Respiratory system diseases	Chronic Obstructive Pulmonary Disease(COPD)
828	八段锦对慢性阻塞性肺疾病稳定期患者肺功能和血气的影响	2016	China	Baduanjin	Respiratory system diseases	Chronic Obstructive Pulmonary Disease(COPD)
829	以八段锦为主的中医特色健康教育在椎动脉型颈椎病病人中的应用	2015	China	Baduanjin	Musculoskeletal system and connective tissue disorders	Cervical spondylopathy
830	改良太极操对脑卒中患者平衡功能及碱性磷酸酶、神经肽Y和白细胞介素-6水平的影响	2020	China	Tai Chi	Nervous system diseases	Stroke
831	八段锦对2型糖尿病患者自我效能和自我管理能力的短期观察	2019	China	Baduanjin	Endocrine, nutritional or metabolic diseases	Type 2 Diabetes
832	太极拳步法训练对脑卒中偏瘫患者平衡与步行功能的影响研究	2021	China	Tai Chi	Nervous system diseases	Stroke
833	太极拳运动对中老年女性健康体适能的影响	2020	China	Tai Chi	Others	Physiological function
834	健身气功八段锦对脑外伤康复期患者认知功能及负性情绪的影响	2019	China	Baduanjin	Mental, behavioural or neurodevelopmental disorders	Cognitive function
835	传统健身功法易筋经治疗青少年颈椎病的临床疗效观察	2023	China	Yijinjing	Musculoskeletal system and connective tissue disorders	Cervical spondylopathy
836	12周五禽戏运动对帕金森病患者睡眠障碍的影响	2022	China	Wuqinxi	Nervous system diseases	Parkinson's disease
837	太极拳训练对老年人群下肢骨密度及肌力的影响	2022	China	Tai Chi	Musculoskeletal system and connective tissue disorders	Bone density loss
838	六字诀功法锻炼在人工授精助孕中的应用价值	2017	China	Liuzijue	Genitourinary system diseases	Artificial conception
839	健身气功八段锦对心功能Ⅱ、Ⅲ级患者运动耐量的影响研究	2016	China	Baduanjin	Circulatory system diseases	Cardiac fitness
840	扰动太极拳对老年男性肌肉力量、步态特征和抗跌倒风险指数的影响	2023	China	Tai Chi	Others	Balance function
841	传统中医运动八段锦对非小细胞肺癌术后患者干预的疗效观察	2015	China	Baduanjin	Neoplasms	Lung Cancer
842	健身气功八段锦对非小细胞肺癌术后患者肺功能及生存质量干预疗效的临床研究	2016	China	Baduanjin	Neoplasms	Lung Cancer
843	太极拳与综合锻炼对老年妇女血脂代谢的影响	2007	China	Tai Chi	Endocrine, nutritional or metabolic diseases	Dyslipemia
844	八段锦气功操对围绝经期妇女生活质量的影响	2013	China	Baduanjin	Genitourinary system diseases	Peri-menopause
845	易筋经锻炼对帕金森病患者步态及抑郁情况的影响	2021	China	Yijinjing	Nervous system diseases	Parkinson's disease
846	健身气功易筋经对老年人免疫功能的影响	2020	China	Yijinjing	Others	Immune function
847	八段锦对气郁质银屑病病人生活质量的影响	2016	China	Baduanjin	Skin diseases	Psoriasis
848	新编八段锦锻炼对军队老年女性生理机能的影响	2011	China	Baduanjin	Others	Physiological function
849	八段锦对2型糖尿病患者健康状态的影响	2017	China	Baduanjin	Endocrine, nutritional or metabolic diseases	Type 2 Diabetes
850	健身气功·八段锦对大学生体质健康的影响研究	2017	China	Baduanjin	Others	Physiological function
851	健身气功·五禽戏对65岁以上女性年人群老平衡能力影响的研究	2016	China	Wuqinxi	Others	Balance function
852	健身气功·五禽戏辅助治疗类风湿关节炎疗效的研究	2012	China	Wuqinxi	Musculoskeletal system and connective tissue disorders	Rheumatoid arthritis
853	传统华佗五禽戏提高慢性阻塞性肺疾病稳定期患者生活质量临床研究	2015	China	Wuqinxi	Respiratory system diseases	Chronic Obstructive Pulmonary Disease(COPD)
854	八段锦对颈型颈椎病患者临床康复疗效的观察	2014	China	Baduanjin	Musculoskeletal system and connective tissue disorders	Cervical spondylopathy
855	老年高血压患者进行八段锦锻炼的康复疗效	2015	China	Baduanjin	Circulatory system diseases	Hypertension
856	12周五禽戏干预对帕金森病患者执行功能的影响	2022	China	Wuqinxi	Nervous system diseases	Parkinson's disease
857	五禽戏对高血压病患者血压和C反应蛋白作用的研究	2007	China	Wuqinxi	Circulatory system diseases	Hypertension
858	少林易筋经对高血压病患者的干预效应	2017	China	Yijinjing	Circulatory system diseases	Hypertension
859	太极拳运动对中老年男子性功能的影响	2007	China	Tai Chi	Genitourinary system diseases	Sexual function
860	八段锦用于冠心病慢性心力衰竭患者的临床研究	2020	China	Baduanjin	Circulatory system diseases	Coronary Heart Disease
861	八段锦对改善轻中度抑郁障碍患者抑郁情绪和睡眠质量的临床疗效研究	2017	China	Baduanjin	Mental, behavioural or neurodevelopmental disorders	Depression
862	八段锦运动对2型糖尿病患者血糖控制的护理效果观察	2016	China	Baduanjin	Endocrine, nutritional or metabolic diseases	Type 2 Diabetes
863	猿戏对消化道肿瘤化疗患者抑郁情绪及知觉压力的影响	2019	China	Wuqinxi	Neoplasms	Gastrointestinal neoplasms
864	太极拳运动对慢性阻塞性肺疾病患者生存质量和BODE指数的影响	2014	China	Tai Chi	Respiratory system diseases	Chronic Obstructive Pulmonary Disease(COPD)
865	简化杨氏太极拳对稳定性心血管疾病患者血流动力学指标的影响	2021	China	Tai Chi	Circulatory system diseases	Coronary Heart Disease
866	健身气功八段锦对吉林省某社区中老年人生存质量的影响	2014	China	Baduanjin	Others	Quality of life
867	水中六字诀对慢性阻塞性肺疾病稳定期患者的康复效果	2021	China	Liuzijue	Respiratory system diseases	Chronic Obstructive Pulmonary Disease(COPD)
868	太极拳、健步走对改善女性老年人静态平衡功能效果的对比研究	2018	China	Tai Chi	Others	Balance function
869	太极拳对高血压的疗效与中医学机制研究	2022	China	Tai Chi	Circulatory system diseases	Hypertension
870	八段锦对冠心病PCI术后患者康复疗效的观察研究	2018	China	Baduanjin	Circulatory system diseases	Coronary Heart Disease
871	健身气功·六字诀调息法早期干预对慢性心力衰竭患者心肺功能的影响	2023	China	Liuzijue	Circulatory system diseases	Heart failure
872	不同方式推拿功法易筋经操练对老年人膝关节屈伸肌力的影响	2013	China	Yijinjing	Musculoskeletal system and connective tissue disorders	Muscle strength
873	八式太极拳练习对老年人平衡能力影响的研究	2021	China	Tai Chi	Others	Balance function
874	扰动性太极拳对老年女性下肢肌力、本体感觉及抗跌倒风险的干预效果	2018	China	Tai Chi	Others	Fall prevention
875	八段锦对老年腹膜透析患者微炎症状态及运动能力的影响	2021	China	Baduanjin	Genitourinary system diseases	Hemodialysis
876	健身气功—易筋经防治骨质疏松症的临床和机理研究	2009	China	Yijinjing	Musculoskeletal system and connective tissue disorders	Osteoporosis
877	五禽戏之鹿戏对骨质疏松性椎体骨折术后患者早期康复的临床研究	2018	China	Wuqinxi	Musculoskeletal system and connective tissue disorders	Osteoporosis
878	八段锦在膝关节骨性关节炎康复护理锻炼中的运用效果研究	2021	China	Baduanjin	Musculoskeletal system and connective tissue disorders	Knee Osteoarthritis
879	太极和平板运动对于慢性阻塞性肺疾病患者股四头肌肌力的影响	2013	China	Tai Chi	Respiratory system diseases	Chronic Obstructive Pulmonary Disease(COPD)
880	太极拳运动对肠易激综合征疗效的影响探讨	2008	China	Tai Chi	Digestive system diseases	Irritable bowel syndrome
881	6个月太极拳练习对膝骨关节炎患者步行稳定性的影响	2016	China	Tai Chi	Musculoskeletal system and connective tissue disorders	Knee Osteoarthritis
882	羽毛球和太极拳运动对湿热型和阳虚型体质大学生身体机能的影响	2021	China	Tai Chi	Others	Physiological function
883	太极拳锻炼对2型糖尿病患者糖脂代谢和生活质量影响的系统评价	2017	China	Tai Chi	Endocrine, nutritional or metabolic diseases	Type 2 Diabetes
884	健身气功·六字诀改善亚健康人群中医五脏健康状态的临床研究	2018	China	Liuzijue	Others	Physiological function
885	基于生存质量观察“十八段锦”对2型糖尿病患者干预作用	2018	China	Shibaduanjin	Endocrine, nutritional or metabolic diseases	Type 2 Diabetes
886	习练八段锦干预海洛因依赖稽延性戒断症状的临床研究	2017	China	Baduanjin	Mental, behavioural or neurodevelopmental disorders	Drug dependence
887	太极拳运动对血液透析患者体能和疲乏状况的影响	2015	China	Tai Chi	Genitourinary system diseases	Hemodialysis
888	太极拳锻炼对农村老年妇女身体形态的影响	2010	China	Tai Chi	Others	Physical function
889	八段锦运动对促进长期住院精神分裂症患者康复的效果观察	2019	China	Baduanjin	Mental, behavioural or neurodevelopmental disorders	Schizophrenia
890	20周太极锻炼对老年女性下肢关节运动觉影响	2014	China	Tai Chi	Musculoskeletal system and connective tissue disorders	Lower limb joint movement
891	气功呵字诀对缺血性脑卒中患者心功能的影响	2022	China	Liuzijue	Nervous system diseases	Stroke
892	20周太极拳运动对大学生身体机能的影响	2017	China	Tai Chi	Others	Physiological function
893	八段锦在高血压1级患者健康管理中的应用效果观察	2021	China	Baduanjin	Circulatory system diseases	Hypertension
894	易筋经出爪亮翅手臂锻炼预防静脉留置针所致静脉炎	2016	China	Yijinjing	Others	Phlebitis
895	健身气功·八段锦对社区2型糖尿病合并抑郁患者生活质量及抑郁状态影响的研究	2010	China	Baduanjin	Endocrine, nutritional or metabolic diseases	Type 2 Diabetes
896	周天六字诀对经前期紧张综合征患者免疫功能的影响	2010	China	Liuzijue	Genitourinary system diseases	Premenstrual tension syndrome
897	太极拳对中老年女性健康状况的影响	2016	China	Tai Chi	Others	Physiological function
898	八段锦对老年糖尿病患者轻度认知功能障碍影响的研究	2015	China	Baduanjin	Mental, behavioural or neurodevelopmental disorders	Mild cognitive impairment
899	六字诀呼吸操训练干预对COPD缓解期患者肺康复的效果观察	2014	China	Liuzijue	Respiratory system diseases	Chronic Obstructive Pulmonary Disease(COPD)
900	太极拳和健美操锻炼对大学生静态平衡能力的影响	2013	China	Tai Chi	Others	Balance function
901	六字诀对慢性阻塞性肺疾病稳定期患者营养状况的临床研究	2019	China	Liuzijue	Respiratory system diseases	Chronic Obstructive Pulmonary Disease(COPD)
902	六字诀干预慢性阻塞性肺疾病稳定期患者的临床研究	2019	China	Liuzijue	Respiratory system diseases	Chronic Obstructive Pulmonary Disease(COPD)
903	太极拳锻炼对帕金森患者的疗效观察	2016	China	Tai Chi	Nervous system diseases	Parkinson's disease
904	24式简化太极拳对2型糖尿病患者血清炎性细胞因子及生活质量的影响	2010	China	Tai Chi	Endocrine, nutritional or metabolic diseases	Type 2 Diabetes
905	易筋经对脑卒中偏瘫患者运动功能、平衡能力及情绪的影响	2008	China	Yijinjing	Nervous system diseases	Stroke
906	定步云手对脑卒中偏瘫患者上肢功能影响的临床研究	2018	China	Tai Chi	Nervous system diseases	Stroke
907	太极云手在脑卒中偏瘫患者上肢康复中的应用	2018	China	Tai Chi	Nervous system diseases	Stroke
908	12周健身气功八段锦对膝骨关节炎患者下肢脂肪及骨骼肌含量的影响	2019	China	Baduanjin	Musculoskeletal system and connective tissue disorders	Knee Osteoarthritis
909	12周健身气功八段锦对膝骨关节炎患者下肢体成分及肌肉厚度影响	2020	China	Baduanjin	Musculoskeletal system and connective tissue disorders	Knee Osteoarthritis
910	传统功法五禽戏在颈型颈椎病康复护理中的应用	2022	China	Wuqinxi	Musculoskeletal system and connective tissue disorders	Cervical spondylopathy
911	太极拳运动对STEMI患者PCI术后生存质量和脑钠肽浓度的影响	2013	China	Tai Chi	Circulatory system diseases	Coronary Heart Disease
912	站姿八段锦锻炼应用于COPD稳定期患者中效果分析	2021	China	Baduanjin	Respiratory system diseases	Chronic Obstructive Pulmonary Disease(COPD)
913	健身气功·易筋经改变亚健康人群免疫功能的影响和机理研究	2009	China	Yijinjing	Others	Immune function
914	12周太极拳练习对轻度特发性脊柱侧弯大学生身体平衡能力的影响	2021	China	Tai Chi	Musculoskeletal system and connective tissue disorders	Scoliosis
915	“改良八段锦”干预早期糖尿病肾脏病的临床研究	2018	China	Baduanjin	Endocrine, nutritional or metabolic diseases	Diabetic nephropathy
916	五禽戏运动对髌骨脱位大学生静态平衡能力的影响	2019	China	Wuqinxi	Musculoskeletal system and connective tissue disorders	Patellar dislocation
917	五禽戏运动对保健班大学生身体素质的影响研究	2021	China	Wuqinxi	Others	Physiological function
918	五禽戏运动对保健班大学生心肺机能的影响研究	2020	China	Wuqinxi	Circulatory system diseases	Cardiac fitness
919	八段锦对慢性肾脏病3～5期非透析患者生活质量及心理状态的影响	2021	China	Baduanjin	Genitourinary system diseases	Chronic Kidney Disease
920	健身气功八段锦对老年人红细胞功能的影响	2013	China	Baduanjin	Others	Biochemical index
921	传统五禽戏对女大学生体能及心理健康的影响	2021	China	Wuqinxi	Others	Physiological function
922	舞龙舞狮与太极拳对大学生健身效果对比研究	2012	China	Tai Chi	Others	Physiological function
923	推拿功法易筋经对骨骼肌减少症患者日常活动能力及体质的影响	2011	China	Yijinjing	Musculoskeletal system and connective tissue disorders	Sarcopenia
924	改良八段锦功法干预经皮椎间孔镜椎间盘切除术后早期康复30例临床研究	2021	China	Baduanjin	Musculoskeletal system and connective tissue disorders	Herniated disc
925	健身气功八段锦对代谢综合征影响的研究	2021	China	Baduanjin	Endocrine, nutritional or metabolic diseases	Metabolic syndrome
926	改良定式易筋经对髋部骨折术后老年患者居家康复疗效的观察	2019	China	Yijinjing	Musculoskeletal system and connective tissue disorders	Hip fracture
927	改良定式易筋经对髋部骨折术后老年患者居家康复髋关节功能的影响	2020	China	Yijinjing	Musculoskeletal system and connective tissue disorders	Hip fracture
928	改良定式易筋经锻炼对老年髋部骨折术后患者平衡功能的影响	2022	China	Yijinjing	Musculoskeletal system and connective tissue disorders	Hip fracture
929	24式太极拳对老年原发性高血压患者降压效果及血脂水平的临床疗效评价	2018	China	Tai Chi	Circulatory system diseases	Hypertension
930	太极拳运动对老年2型糖尿病患者的干预作用	2019	China	Tai Chi	Endocrine, nutritional or metabolic diseases	Type 2 Diabetes
931	太极拳锻炼对老年人主观幸福感与生活质量的影响分析	2019	China	Tai Chi	Others	Physiological function
932	易筋经锻炼对原发性骨质疏松症患者骨密度的影响	2008	China	Yijinjing	Musculoskeletal system and connective tissue disorders	Osteoporosis
933	易筋经练习对中老年下肢动力学及肌肉贡献度的影响	2019	China	Yijinjing	Musculoskeletal system and connective tissue disorders	Muscle strength
934	健身气功明目功锻炼对视疲劳大学生裸眼视力、注意力、焦虑与抑郁水平及睡眠生理的影响并回归模型分析	2022	China	Mingmugong	Ent diseases	Visual function
935	五禽戏对久坐大学生体质测试的影响	2017	China	Wuqinxi	Others	Physiological function
936	八段锦运动疗法对急性心肌梗死PCI术后患者心脏康复作用的研究	2021	China	Baduanjin	Circulatory system diseases	Coronary Heart Disease
937	八段锦对女大学生原发性痛经的改善作用	2018	China	Baduanjin	Genitourinary system diseases	Dysmenorrhea
938	八段锦运动对慢性心力衰竭患者心室重塑和心功能的影响	2020	China	Baduanjin	Circulatory system diseases	Heart failure
939	八段锦对大学生颈肩综合征患者颈椎功能的影响	2018	China	Baduanjin	Musculoskeletal system and connective tissue disorders	Cervical spine function
940	健身气功·八段锦对颈肩综合征大学生心理特征的影响	2019	China	Baduanjin	Musculoskeletal system and connective tissue disorders	Cervical spine function
941	健身气功·易筋经缓解机体局部运动性疲劳的作用研究	2017	China	Yijinjing	Others	Physiological function
942	八段锦及生活方式对代谢综合征的干预效果	2020	China	Baduanjin	Endocrine, nutritional or metabolic diseases	Metabolic syndrome
943	简化立八段锦预防改善老年人原发性骨质疏松疗效观察	2019	China	Baduanjin	Musculoskeletal system and connective tissue disorders	Osteoporosis
944	八段锦对老年人跌倒效能影响的研究	2018	China	Baduanjin	Others	Fall prevention
945	健康中国背景下八段锦对女大学生健康促进研究	2018	China	Baduanjin	Others	Physiological function
946	太极拳运动疗法对慢性精神分裂症患者的康复疗效分析	2008	China	Tai Chi	Mental, behavioural or neurodevelopmental disorders	Schizophrenia
947	太极拳运动对大学生静态平衡、下肢本体功能和柔韧性影响的随机对照研究	2015	China	Tai Chi	Others	Balance function
948	八段锦功能锻炼对老年慢性膝骨关节炎患者运动能力、自我管理效能的影响	2020	China	Baduanjin	Musculoskeletal system and connective tissue disorders	Knee Osteoarthritis
949	八段锦对小细胞肺癌化疗者生活质量改善作用	2019	China	Baduanjin	Neoplasms	Lung Cancer
950	太极拳对脑卒中后单侧空间忽略患者的康复疗效观察	2020	China	Tai Chi	Nervous system diseases	Stroke
951	太极拳训练对帕金森患者认知功能及社会功能的影响	2016	China	Tai Chi	Nervous system diseases	Parkinson's disease
952	简易太极拳对社区老年人失目民症的疗效观察	2009	China	Tai Chi	Sleep-wake disorders	Insomnia
953	八段锦锻炼对中老年肩周炎患者的康复影响	2010	China	Baduanjin	Musculoskeletal system and connective tissue disorders	Periarthritis of shoulder
954	八段锦锻炼治疗大学生抑郁的实验研究	2014	China	Baduanjin	Mental, behavioural or neurodevelopmental disorders	Depression
955	十二周养气健目功对改善大学生轻中度近视的实验研究	2018	China	Mingmugong	Ent diseases	Nearsightedness
956	八段锦对在校大学生心理状态的影响	2014	China	Baduanjin	Others	Physiological function
957	从呼吸力学角度探讨“六字诀”对慢性阻塞性肺疾病作用的研究	2011	China	Liuzijue	Respiratory system diseases	Chronic Obstructive Pulmonary Disease(COPD)
958	六字诀呼吸操对慢性阻塞性肺疾病稳定期患者的康复效果研究	2013	China	Liuzijue	Respiratory system diseases	Chronic Obstructive Pulmonary Disease(COPD)
959	八段锦锻炼缓解大学生脑力疲劳的干预研究	2020	China	Baduanjin	Others	Physiological function
960	八段锦对轻度阿尔兹海默症患者认知功能的影响	2018	China	Baduanjin	Mental, behavioural or neurodevelopmental disorders	Alzheimer's disease
961	太极球联合八段锦运动对急性心肌梗死患者PCI术后心脏康复作用的临床研究	2018	China	Tai Chi	Circulatory system diseases	Myocardial infarction
962	太极拳锻炼对2型糖尿病周围血管病变患者生命质量及血清炎症因子的影响	2021	China	Tai Chi	Endocrine, nutritional or metabolic diseases	Type 2 Diabetes
963	陈式太极拳功法对老年2型糖尿病患者血液生化指标和心肺功能的影响	2015	China	Tai Chi	Endocrine, nutritional or metabolic diseases	Type 2 Diabetes
964	健身气功·大舞干预原发性痛经的疗效探讨	2014	China	Da Wu	Genitourinary system diseases	Dysmenorrhea
965	习练健身气功八段锦降低戒毒人员CD_4^+ CD_(25)^+调节性T细胞作用的研究	2014	China	Baduanjin	Mental, behavioural or neurodevelopmental disorders	Drug dependence
966	24式太极拳锻炼对功能性便秘患者的康复影响	2015	China	Tai Chi	Digestive system diseases	Constipation
967	改良五禽戏防治原发Ⅰ型骨质疏松症的临床应用体会	2014	China	Wuqinxi	Musculoskeletal system and connective tissue disorders	Osteoporosis
968	太极拳和抗阻训练对膝关节骨性关节炎老人症状及运动能力的影响	2019	China	Tai Chi	Musculoskeletal system and connective tissue disorders	Knee Osteoarthritis
969	八段锦对绝经后2型糖尿病合并骨质疏松症患者糖、骨代谢指标的影响	2019	China	Baduanjin	Endocrine, nutritional or metabolic diseases	Type 2 Diabetes
970	太极拳运动对社区脑卒中高危人群的危险因素影响效果的随机对照研究	2015	China	Tai Chi	Nervous system diseases	Stroke
971	24式简化太极拳对大学生平衡本体功能的影响	2014	China	Tai Chi	Others	Balance function
972	八段锦对射波刀治疗肺癌患者肌肉功能及生存质量的效果研究	2020	China	Baduanjin	Neoplasms	Lung Cancer
973	八段锦运动对慢性非特异性下背痛影响效果的随机对照研究	2017	China	Baduanjin	Musculoskeletal system and connective tissue disorders	Low back pain
974	太极拳对早期膝骨关节炎患者治疗效果及机制探讨	2019	China	Tai Chi	Musculoskeletal system and connective tissue disorders	Knee Osteoarthritis
975	健身八段锦对慢性阻塞性肺疾病稳定期患者认知功能、情绪及生活质量的影响	2018	China	Baduanjin	Respiratory system diseases	Chronic Obstructive Pulmonary Disease(COPD)
976	八段锦结合健康教育对血脂异常患者的影响研究	2012	China	Baduanjin	Endocrine, nutritional or metabolic diseases	Dyslipemia
977	嘘字诀用于急性期神经根型颈椎病镇痛的临床护理观察	2016	China	Liuzijue	Musculoskeletal system and connective tissue disorders	Cervical spondylopathy
978	“嘘”字诀对气滞血瘀型腰椎间盘突出症急性期镇痛效果的护理观察	2018	China	Liuzijue	Musculoskeletal system and connective tissue disorders	Lumbar disc herniation
979	“健身气功·八段锦”对大学生平衡功能的影响	2015	China	Baduanjin	Others	Balance function
980	十八段锦对糖尿病患者生存质量的影响研究	2019	China	Shibaduanjin	Endocrine, nutritional or metabolic diseases	Diabetes
981	八段锦运动疗法对慢性乙型病毒性肝炎患者康复的影响	2012	China	Baduanjin	Infectious diseases	Chronic viral hepatitis B
982	中国传统锻炼方式——健身气功·五禽戏对老年人慢性肌肉骨骼疼痛的影响	2022	China	Wuqinxi	Musculoskeletal system and connective tissue disorders	Musculoskeletal pain
983	太极康复法治疗脊髓损伤后截瘫的临床研究	2006	China	Tai Chi	Musculoskeletal system and connective tissue disorders	Spinal cord injury
984	太极拳练习对高中生考试紧张综合征的缓解作用	2017	China	Tai Chi	Mental, behavioural or neurodevelopmental disorders	Mental health
985	改良五禽戏处方对肝肾亏虚型绝经后骨质疏松症疗效观察	2020	China	Wuqinxi	Musculoskeletal system and connective tissue disorders	Osteoporosis
986	八段锦对心力衰竭患者易损期生活质量影响的研究	2022	China	Baduanjin	Circulatory system diseases	Heart failure
987	八段锦运动在维持性血液透析患者中的应用	2023	China	Baduanjin	Genitourinary system diseases	Hemodialysis
988	太极拳运动对大学生中医体质和血生化指标的影响	2015	China	Tai Chi	Endocrine, nutritional or metabolic diseases	pre-diabetes
989	八段锦对社区糖尿病前期患者干预作用的临床观察	2022	China	Baduanjin	Endocrine, nutritional or metabolic diseases	pre-diabetes
990	健身气功八段锦对轻度认知功能障碍者执行功能和躯体功能的影响	2018	China	Baduanjin	Mental, behavioural or neurodevelopmental disorders	Mild cognitive impairment
991	太极拳、快步走与瑜伽对绝经后妇女下肢运动能力的影响	2016	China	Tai Chi	Genitourinary system diseases	menopause
992	八段锦对维持性血液透析患者睡眠质量及负性情绪的影响	2021	China	Baduanjin	Genitourinary system diseases	Hemodialysis
993	八段锦对2型糖尿病患者下肢肌力与身体成分的影响	2016	China	Baduanjin	Endocrine, nutritional or metabolic diseases	Type 2 Diabetes
994	八段锦在非小细胞肺癌术后病人康复中的应用	2017	China	Baduanjin	Neoplasms	Lung Cancer
995	八段锦对乳腺癌根治术后放疗期病人情绪与生存质量的影响评价	2017	China	Baduanjin	Neoplasms	Breast cancer
996	八段锦运动对踝关节运动功能的促进作用研究	2020	China	Baduanjin	Musculoskeletal system and connective tissue disorders	Ankle joint
997	健身气功·六字诀对老年人稳定期慢性阻塞性肺炎的干预研究	2018	China	Liuzijue	Respiratory system diseases	Chronic Obstructive Pulmonary Disease(COPD)
998	八段锦对老年慢性心力衰竭患者心功能和生活质量的改善情况观察	2017	China	Baduanjin	Circulatory system diseases	Heart failure
999	健身气功·五禽戏对老年人认知功能的干预效果研究	2019	China	Wuqinxi	Mental, behavioural or neurodevelopmental disorders	Cognitive function
1000	太极拳康复对慢性阻塞性肺疾病患者的影响	2016	China	Tai Chi	Respiratory system diseases	Chronic Obstructive Pulmonary Disease(COPD)
1001	八段锦运动对轻度认知障碍老年人整体认知功能及记忆力的影响	2016	China	Baduanjin	Mental, behavioural or neurodevelopmental disorders	Mild cognitive impairment
1002	八段锦应用于糖尿病前期人群中的效果及对血糖血脂水平的影响分析	2020	China	Baduanjin	Endocrine, nutritional or metabolic diseases	pre-diabetes
1003	坐式八段锦对冠状动脉旁路移植术后病人Ⅰ期心肺功能的影响	2021	China	Baduanjin	Circulatory system diseases	Coronary Heart Disease
1004	太极拳对肱二头肌长头肌腱自发性断裂止点重建修复术后肌力及功能恢复的分析	2019	China	Tai Chi	Musculoskeletal system and connective tissue disorders	Musculoskeletal function
1005	八段锦对糖尿病前期伴轻度高血压患者血糖和血压的影响	2019	China	Baduanjin	Endocrine, nutritional or metabolic diseases	pre-diabetes
1006	八段锦和抗阻运动对糖调节受损人群血糖和胰岛素抵抗的影响	2019	China	Baduanjin	Endocrine, nutritional or metabolic diseases	pre-diabetes
1007	六字诀功法锻炼对手术患者术前焦虑的影响	2014	China	Liuzijue	Mental, behavioural or neurodevelopmental disorders	Anxiety
1008	五禽戏对老年高血压患者血压和肥胖的干预研究	2015	China	Wuqinxi	Circulatory system diseases	Hypertension
1009	健身气功·五禽戏锻炼对老年人平衡力影响研究	2021	China	Wuqinxi	Others	Balance function
1010	太极拳运动参与对中年妇女焦虑及生活质量的影响	2012	China	Tai Chi	Mental, behavioural or neurodevelopmental disorders	Anxiety
1011	6个月太极拳练习对女性膝骨关节炎患者步行稳定性的影响	2016	China	Tai Chi	Musculoskeletal system and connective tissue disorders	Knee Osteoarthritis
1012	温泉水中八段锦对脑卒中患者心肺功能的影响	2020	China	Baduanjin	Nervous system diseases	Stroke
1013	八段锦对射血分数保留的慢性心衰患者的嗜铬粒蛋白A及脑钠肽的影响	2019	China	Baduanjin	Circulatory system diseases	Heart failure
1014	健身气功·五禽戏对Ⅱ型糖尿病患者血液流变性研究的研究	2007	China	Wuqinxi	Endocrine, nutritional or metabolic diseases	Type 2 Diabetes
1015	健身气功·八段锦对2型糖尿病内皮依赖性血管舒张功能影响的研究	2009	China	Baduanjin	Endocrine, nutritional or metabolic diseases	Type 2 Diabetes
1016	八式太极拳锻炼对养老院老年人心理健康水平影响的随机对照实验研究	2020	China	Tai Chi	Mental, behavioural or neurodevelopmental disorders	Mental health
1017	简化五禽戏与传统腰背肌功能锻炼对行腰椎植骨融合内固定术后患者的康复对比	2020	China	Wuqinxi	Musculoskeletal system and connective tissue disorders	Knee Osteoarthritis
1018	八段锦对多囊卵巢综合征患者体征、性激素及卵巢超声的影响	2018	China	Baduanjin	Endocrine, nutritional or metabolic diseases	Polycystic Ovary Syndrome
1019	八段锦对多囊卵巢综合征患者心理健康的影响	2018	China	Baduanjin	Endocrine, nutritional or metabolic diseases	Polycystic Ovary Syndrome
1020	新冠肺炎疫情下八段锦对大学生学业焦虑的干预研究	2021	China	Baduanjin	Mental, behavioural or neurodevelopmental disorders	Anxiety
1021	太极推手运动对大学生体质健康影响的实验研究	2021	China	Tai Chi	Others	Physiological function
1022	六字诀对出血性脑卒中患者呼吸功能的影响	2020	China	Liuzijue	Nervous system diseases	Stroke
1023	八段锦改善c患者躯体功能的临床研究.	2012	China	Baduanjin	Musculoskeletal system and connective tissue disorders	Ankylosing spondylitis
1024	易筋经对膝骨关节炎慢性疼痛患者脑功能的影响研究：基于静息态、任务态功能磁共振成像技术	2022	China	Yijinjing	Musculoskeletal system and connective tissue disorders	Low back pain
1025	易筋经调控情绪缓解膝骨关节炎慢性疼痛的脑机制研究	2022	China	Yijinjing	Musculoskeletal system and connective tissue disorders	Knee Osteoarthritis
1026	易筋经功法对膝骨关节炎患者下肢肌群协调激活能力的影响	2022	China	Yijinjing	Musculoskeletal system and connective tissue disorders	Knee Osteoarthritis
1027	30例脑卒中后抑郁病人运用坐式太极运动的临床观察	2012	China	Tai Chi	Nervous system diseases	Stroke
1028	坐式太极运动在脑卒中后抑郁患者康复训练中的应用	2013	China	Tai Chi	Nervous system diseases	Stroke
1029	16周规律太极拳练习对中老年人下肢本体感觉和肌力的影响	2016	China	Tai Chi	Others	Physiological function
1030	邓老八段锦干预糖尿病前期的临床疗效观察	2016	China	Baduanjin	Endocrine, nutritional or metabolic diseases	pre-diabetes
1031	八段锦运动干预对新发2型糖尿病患者临床疗效研究	2017	China	Baduanjin	Endocrine, nutritional or metabolic diseases	Type 2 Diabetes
1032	五禽戏对腰椎间盘突出症术后康复的影响	2014	China	Wuqinxi	Musculoskeletal system and connective tissue disorders	Lumbar disc herniation
1033	健身气功·五禽戏对血脂异常患者干预作用的研究	2009	China	Wuqinxi	Endocrine, nutritional or metabolic diseases	Dyslipemia
1034	八段锦对运动性腰背肌筋膜炎的作用探究	2021	China	Baduanjin	Musculoskeletal system and connective tissue disorders	Lumbar and dorsal myofascitis
1035	健脊八段锦锻炼对预防和治疗腰椎间盘突出症的效果研究	2014	China	Baduanjin	Musculoskeletal system and connective tissue disorders	Lumbar disc herniation
1036	太极拳运动对社区2型糖尿病患者生活质量的影响	2009	China	Tai Chi	Endocrine, nutritional or metabolic diseases	Type 2 Diabetes
1037	八段锦单举式康复锻炼对慢性阻塞性肺疾病患者康复的影响	2016	China	Baduanjin	Respiratory system diseases	Chronic Obstructive Pulmonary Disease(COPD)
1038	太极拳对空巢老人抑郁情绪和生活质量的影响	2012	China	Tai Chi	Mental, behavioural or neurodevelopmental disorders	Depression
1039	六字诀呼吸操和缩唇腹式呼吸法对COPD并开腹手术老年患者呼吸功能的影响	2017	China	Liuzijue	Respiratory system diseases	Chronic Obstructive Pulmonary Disease(COPD)
1040	五禽戏和站桩练习对女性膝关节骨关节炎患者伸、屈膝力量及WOMAC评分影响的研究	2014	China	Wuqinxi	Musculoskeletal system and connective tissue disorders	Knee Osteoarthritis
1041	八段锦锻炼治疗老年人1级高血压的疗效观察	2014	China	Baduanjin	Circulatory system diseases	Hypertension
1042	八段锦对认知衰弱老年人脑血流动力学的影响研究	2021	China	Baduanjin	Mental, behavioural or neurodevelopmental disorders	Mild cognitive impairment
1043	太极拳在稳定期慢性阻塞性肺疾病肺康复中的作用	2016	China	Tai Chi	Respiratory system diseases	Chronic Obstructive Pulmonary Disease(COPD)
1044	八段锦对冠心病稳定型劳累性心绞痛患者康复效果的研究	2012	China	Baduanjin	Circulatory system diseases	Angina pectoris
1045	坐卧式“六字诀”在AECOPD无创通气患者肺康复中的应用研究	2020	China	Liuzijue	Respiratory system diseases	Chronic Obstructive Pulmonary Disease(COPD)
1046	八段锦运动干预对轻度认知功能障碍患者认知功能的影响	2016	China	Baduanjin	Mental, behavioural or neurodevelopmental disorders	Mild cognitive impairment
1047	八段锦健身运动在老年轻度认知功能障碍患者中的应用效果及认知功能改善情况	2017	China	Baduanjin	Mental, behavioural or neurodevelopmental disorders	Mild cognitive impairment
1048	健身八段锦对老年高血压患者康复的促进作用	2017	China	Baduanjin	Circulatory system diseases	Hypertension
1049	八段锦运动对冠状动脉搭桥术后患者生存质量的影响	2012	China	Baduanjin	Circulatory system diseases	Coronary Heart Disease
1050	八段锦对高血压患者跌倒的预防效果分析	2017	China	Baduanjin	Circulatory system diseases	Hypertension
1051	六字诀呼吸操对颈脊髓损伤患者活动耐力的影响	2022	China	Liuzijue	Musculoskeletal system and connective tissue disorders	Cervical injury
1052	八段锦对腹膜透析患者容量负荷状态及饮食依从性的影响	2022	China	Baduanjin	Genitourinary system diseases	Hemodialysis
1053	太极拳运动对社区缺血性脑卒中高危人群颈动脉功能的影响研究	2018	China	Tai Chi	Nervous system diseases	Stroke
1054	医学气功六字诀对老年2型糖尿病患者的疗效研究	2020	China	Liuzijue	Endocrine, nutritional or metabolic diseases	Type 2 Diabetes
1055	“六字诀”呼吸训练法对老年气虚体质肺癌术后患者体质与生活质量的影响	2018	China	Liuzijue	Neoplasms	Lung Cancer
1056	太极拳对遗忘型轻度认知功能障碍患者认知功能影响的研究	2019	China	Tai Chi	Mental, behavioural or neurodevelopmental disorders	Mild cognitive impairment
1057	简化陈氏太极拳运动对神经根性颈椎病患者的疗效观察	2018	China	Tai Chi	Musculoskeletal system and connective tissue disorders	Cervical spondylopathy
1058	六字诀对脑卒中后认知障碍患者认知功能及血脂水平的影响	2022	China	Liuzijue	Mental, behavioural or neurodevelopmental disorders	Mild cognitive impairment
1059	太极拳运动对大学生外周血T细胞亚群的影响	2008	China	Tai Chi	Others	Biochemical index
1060	社区锻炼五禽戏在稳定期慢性阻塞性肺疾病患者中的应用	2020	China	Wuqinxi	Respiratory system diseases	Chronic Obstructive Pulmonary Disease(COPD)
1061	八段锦康复训练干预脑卒中恢复期患者的价值分析	2022	China	Baduanjin	Nervous system diseases	Stroke
1062	健身气功十二段锦对轻度认知功能障碍患者影响研究	2020	China	Shierduanjin	Mental, behavioural or neurodevelopmental disorders	Mild cognitive impairment
1063	八段锦运动处方对2型糖尿病伴焦虑患者身心调节的影响	2014	China	Baduanjin	Endocrine, nutritional or metabolic diseases	Type 2 Diabetes
1064	太极拳对缺血性脑卒中患者肢体功能及平衡功能的影响	2019	China	Tai Chi	Nervous system diseases	Stroke
1065	五禽戏对老年人FMS结果影响的实验研究	2020	China	Wuqinxi	Others	Physiological function
1066	太极拳训练对帕金森病病人步行能力及害怕跌倒的影响	2016	China	Tai Chi	Nervous system diseases	Parkinson's disease
1067	健身气功·五禽戏对长期伏案工作者颈、腰关节活动度的干预效果研究	2018	China	Wuqinxi	Musculoskeletal system and connective tissue disorders	Cervical and lumbar joints
1068	太极拳训练对脑卒中偏瘫患者步态参数的影响	2014	China	Tai Chi	Nervous system diseases	Stroke
1069	八段锦对视神经脊髓炎谱系疾病恢复情况的研究	2020	China	Baduanjin	Nervous system diseases	Neuromyelitis
1070	易筋经对老年人认知功能和外周血BDNF水平的影响	2018	China	Yijinjing	Mental, behavioural or neurodevelopmental disorders	Cognitive function
1071	水中六字诀锻炼对稳定期COPD患者骨骼肌功能障碍的影响	2017	China	Liuzijue	Respiratory system diseases	Chronic Obstructive Pulmonary Disease(COPD)
1072	基于运动想象的太极拳运动对慢性下腰痛患者事件相关电位影响研究	2015	China	Tai Chi	Musculoskeletal system and connective tissue disorders	Low back pain
1073	八段锦对缓解护士亚健康状态及睡眠质量的效果分析	2021	China	Baduanjin	Others	Physiological function
1074	八段锦应用于行维持性血液透析患者的效果	2022	China	Baduanjin	Genitourinary system diseases	Hemodialysis
1075	健身气功“八段锦”调节中老年脂质代谢的实验研究	2006	China	Baduanjin	Endocrine, nutritional or metabolic diseases	Dyslipemia
1076	“八段锦”对不同血脂水平人群HDL和LDL水平的影响	2005	China	Baduanjin	Endocrine, nutritional or metabolic diseases	Dyslipemia
1077	八段锦干预乳腺癌芳香化酶抑制剂所致膝骨关节疼痛的临床研究	2020	China	Baduanjin	Neoplasms	Breast cancer
1078	五禽戏在老年患者心脏康复中的应用效果研究	2020	China	Wuqinxi	Circulatory system diseases	Cardiac fitness
1079	八段锦对耐药幽门螺杆菌感染患者睡眠质量的影响	2019	China	Baduanjin	Sleep-wake disorders	Sleep quality
1080	立式八段锦治疗慢性非特异性下腰痛的疗效观察	2020	China	Baduanjin	Musculoskeletal system and connective tissue disorders	Low back pain
1081	社区八段锦运动对2型糖尿病患者生活质量的影响	2017	China	Baduanjin	Endocrine, nutritional or metabolic diseases	Type 2 Diabetes
1082	八段锦运动治疗高血压的临床观察	2014	China	Baduanjin	Circulatory system diseases	Hypertension
1083	健身气功“八段锦”对老年慢性病患者自我效能的影响	2014	China	Baduanjin	Others	Physiological function
1084	太极拳锻炼对非体育专业女大学生免疫平衡能力的影响	2013	China	Tai Chi	Others	Immune function
1085	健身气功·八段锦对睡眠障碍大学生睡眠、心肺功能及情绪干预研究	2021	China	Baduanjin	Sleep-wake disorders	Sleep disorders
1086	运动干预和团体认知疗法对大学生手机依赖的实证研究	2022	China	Baduanjin	Mental, behavioural or neurodevelopmental disorders	Mental health
1087	八段锦干预中老年轻度认知损害的随机对照研究	2020	China	Baduanjin	Mental, behavioural or neurodevelopmental disorders	Mild cognitive impairment
1088	健身气功·八段锦对老年人平衡能力影响的研究	2015	China	Baduanjin	Others	Balance function
1089	太极运动对老年慢性病患者运动能力的影响	2022	China	Tai Chi	Others	Physical function
1090	健身气功八段锦对慢性阻塞性肺疾病稳定期患者肺功能近期疗效观察	2012	China	Baduanjin	Respiratory system diseases	Chronic Obstructive Pulmonary Disease(COPD)
1091	健身气功八段锦对慢性阻塞性肺疾病稳定期患者6min步行距离改善的临床研究	2013	China	Baduanjin	Respiratory system diseases	Chronic Obstructive Pulmonary Disease(COPD)
1092	健身气功八段锦对慢性阻塞性肺病稳定期患者影响的临床研究	2014	China	Baduanjin	Respiratory system diseases	Chronic Obstructive Pulmonary Disease(COPD)
1093	运动干预对轻度认知障碍患者认知水平和脑脊液相关指标的影响	2015	China	Baduanjin	Mental, behavioural or neurodevelopmental disorders	Mild cognitive impairment
1094	健身气功八段锦对肥胖中年女性糖尿病患者相关指标的影响	2018	China	Baduanjin	Endocrine, nutritional or metabolic diseases	Diabetes
1095	八段锦对轻度认知障碍患者认知水平的影响	2018	China	Baduanjin	Mental, behavioural or neurodevelopmental disorders	Mild cognitive impairment
1096	八段锦康复干预对气虚血瘀型慢性心力衰竭患者心功能的影响	2021	China	Baduanjin	Circulatory system diseases	Heart failure
1097	八段锦运动处方对脑卒中恢复期患者自我动态平衡的影响	2022	China	Baduanjin	Nervous system diseases	Stroke
1098	太极拳运动对老年高血压患者血压、血液流变学及远期生活质量的影响	2018	China	Baduanjin	Circulatory system diseases	Hypertension
1099	八段锦锻炼对原发性骨质疏松症患者骨密度的影响	2011	China	Baduanjin	Musculoskeletal system and connective tissue disorders	Osteoporosis
1100	易筋经对60～69岁男性性激素水平的影响	2018	China	Yijinjing	Genitourinary system diseases	Sex hormone level
1101	太极拳对社区冠心病患者心功能和6分钟步行距离的影响	2020	China	Tai Chi	Circulatory system diseases	Coronary Heart Disease
1102	基于五禽戏干预的慢性心力衰竭患者心脏康复治疗	2022	China	Wuqinxi	Circulatory system diseases	Heart failure
1103	健身气功易筋经对老年女性血脂和自由基代谢的影响	2010	China	Yijinjing	Others	Biochemical index
1104	健身气功·易筋经对老年女性身体素质的影响	2010	China	Yijinjing	Others	Physiological function
1105	健身气功六字诀对高龄稳定期冠心病患者心率变异性的影响	2018	China	Liuzijue	Circulatory system diseases	Coronary Heart Disease
1106	24周太极拳对2型糖尿病患者肺功能的影响	2023	China	Tai Chi	Endocrine, nutritional or metabolic diseases	Type 2 Diabetes
1107	八段锦锻炼对社区老年人生存质量的影响	2014	China	Baduanjin	Others	Quality of life
1108	六字诀呼吸吐纳功对PFNA术后患者运动耐力的影响	2019	China	Liuzijue	Musculoskeletal system and connective tissue disorders	fracture
1109	八段锦特色护理训练对膝骨性关节炎患者PT、AP的影响	2018	China	Baduanjin	Musculoskeletal system and connective tissue disorders	Knee Osteoarthritis
1110	太极拳运动对老年高脂血症患者血脂指标改变的研究	2013	China	Tai Chi	Endocrine, nutritional or metabolic diseases	Dyslipemia
1111	八段锦对血液透析患者临床疗效影响的研究	2021	China	Baduanjin	Genitourinary system diseases	Hemodialysis
1112	六字诀呼吸操对肝衰竭患者康复的影响	2018	China	Liuzijue	Digestive system diseases	Hepatic failure
1113	基于“坐式八段锦”为核心的护理干预在促进PCI术后患者心脏康复效果观察	2021	China	Baduanjin	Circulatory system diseases	Coronary Heart Disease
1114	太极拳对肺癌患者呼吸功能的影响	2014	China	Tai Chi	Neoplasms	Lung Cancer
1115	体医融合模式下不同运动时段八段锦锻炼对糖尿病前期患者干预效果研究	2022	China	Baduanjin	Endocrine, nutritional or metabolic diseases	pre-diabetes
1116	太极拳对射血分数保留的心力衰竭患者临床疗效:随机对照研究	2022	China	Tai Chi	Circulatory system diseases	Heart failure
1117	健身气功·八段锦对社区2型糖尿病伴抑郁患者抑郁症状及生活质量的影响	2012	China	Baduanjin	Endocrine, nutritional or metabolic diseases	Type 2 Diabetes
1118	易筋经对老年骨骼肌减少症者生活质量的影响	2012	China	Yijinjing	Musculoskeletal system and connective tissue disorders	Sarcopenia
1119	易筋经对老年骨骼肌减少症者动态平衡能力的影响	2014	China	Yijinjing	Musculoskeletal system and connective tissue disorders	Sarcopenia
1120	易筋经对老年骨骼肌减少症骨骼肌收缩功能的影响	2016	China	Yijinjing	Musculoskeletal system and connective tissue disorders	Sarcopenia
1121	坐式呼吸八段锦对脑卒中运动型构音障碍的影响	2020	China	Baduanjin	Nervous system diseases	Stroke
1122	八段锦功法锻练干预对腰椎间盘突出症术后患者功能恢复的影响	2021	China	Baduanjin	Musculoskeletal system and connective tissue disorders	Lumbar disc herniation
1123	八段锦在急性心肌梗死介入治疗后Ⅱ期心脏康复中的疗效观察	2022	China	Baduanjin	Circulatory system diseases	Myocardial infarction
1124	太极拳运动对中老年人轻度抑郁症影响的研究	2015	China	Tai Chi	Mental, behavioural or neurodevelopmental disorders	Depression
1125	坐式太极运动增强虚弱老人手眼协调能力的效果	2009	China	Tai Chi	Others	Fatigue
1126	早期简化八段锦锻炼在老年衰弱合并慢性阻塞性肺疾病稳定期患者中的效果评价	2021	China	Baduanjin	Respiratory system diseases	Chronic Obstructive Pulmonary Disease(COPD)
1127	八段锦联合健康教育对社区临界高血压人群干预作用的研究	2013	China	Baduanjin	Circulatory system diseases	Hypertension
1128	八段锦促进腰椎间盘突出症康复的临床研究	2013	China	Baduanjin	Musculoskeletal system and connective tissue disorders	Lumbar disc herniation
1129	少林易筋经对高血压患者心理焦虑的干预效应	2020	China	Yijinjing	Circulatory system diseases	Hypertension
1130	太极拳运动对中年妇女体质的影响	2005	China	Tai Chi	Others	Physiological function
1131	健身气功·易筋经对久坐大学生身心健康影响的实验研究	2018	China	Yijinjing	Others	Physiological function
1132	坐式八段锦对心功能Ⅲ～Ⅳ级稳定期心衰患者生活质量的影响	2019	China	Baduanjin	Circulatory system diseases	Heart failure
1133	改良太极拳对脑卒中运动功能康复的效果分析	2018	China	Tai Chi	Nervous system diseases	Stroke
1134	易筋经功法对老年2型糖尿病患者的疗效观察	2022	China	Yijinjing	Endocrine, nutritional or metabolic diseases	Type 2 Diabetes
1135	太极拳对老年早期帕金森病患者生活质量的影响	2017	China	Tai Chi	Nervous system diseases	Parkinson's disease
1136	健身气功·八段锦对城市失独老人心理健康影响的研究	2018	China	Baduanjin	Mental, behavioural or neurodevelopmental disorders	Mental health
1137	八段锦对老年2型糖尿病合并高血压患者的干预效果及机制分析	2021	China	Baduanjin	Endocrine, nutritional or metabolic diseases	Type 2 Diabetes
1138	太极拳对大学生睡眠障碍的干预效果研究	2021	China	Tai Chi	Sleep-wake disorders	Sleep disorders
1139	八段锦对1级高血压不伴有靶器官损害患者的疗效评价	2020	China	Baduanjin	Circulatory system diseases	Hypertension
1140	“呬、吹”字决改善单侧声带麻痹患者声嘶的疗效机制研究	2020	China	Liuzijue	Ent diseases	Vocal cord paralysis
1141	“5123八段锦”对2型糖尿病高危人群血糖代谢稳态的影响效应分析	2019	China	Baduanjin	Endocrine, nutritional or metabolic diseases	Type 2 Diabetes
1142	《易筋经》功法锻炼对阻塞性睡眠呼吸暂停低通气综合征PSG相关指标的影响	2018	China	Yijinjing	Sleep-wake disorders	Obstructive sleep apnea syndrome
1143	太极拳运动对高血压患者血浆NO浓度及RBC膜钠、钙泵酶活性的影响	2006	China	Tai Chi	Circulatory system diseases	Hypertension
1144	太极桩功锻炼对于失眠的疗效观察	2017	China	Tai Chi	Sleep-wake disorders	Insomnia
1145	太极拳对高血压患者血压的影响	2013	China	Tai Chi	Circulatory system diseases	Hypertension
1146	五禽戏对脊柱退行性变代偿稳定期人群腰腹部肌张力的影响	2017	China	Wuqinxi	Musculoskeletal system and connective tissue disorders	Spinal degeneration
1147	五禽戏治疗第五腰椎横突肥大综合征的疗效观察	2017	China	Wuqinxi	Musculoskeletal system and connective tissue disorders	Spinal disorders
1148	同伴太极拳练习对老年高血压患者血压控制的影响	2015	China	Tai Chi	Circulatory system diseases	Hypertension
1149	六字诀呼吸操对胸腔镜下肺癌术后患者肺功能及术后康复的影响	2018	China	Liuzijue	Neoplasms	Lung Cancer
1150	健身气功·大舞对女性办公室人群颈、腰部关节活动度干预效果研究	2015	China	Da Wu	Musculoskeletal system and connective tissue disorders	Joint range of motion
1151	站势八段锦康复锻炼对慢性阻塞性肺疾病稳定期患者疗效的观察	2023	China	Baduanjin	Respiratory system diseases	Chronic Obstructive Pulmonary Disease(COPD)
1152	八段锦健身气功锻炼对肺结核患者肺功能的影响	2021	China	Baduanjin	Respiratory system diseases	Phthisis
1153	试论八段锦训练操对尘肺康复的影响价值	2016	China	Baduanjin	Respiratory system diseases	Pneumoconiosis
1154	八段锦应用于2型糖尿病患者的临床研究	2021	China	Baduanjin	Endocrine, nutritional or metabolic diseases	Type 2 Diabetes
1155	体医结合背景下校园五禽戏促进学生身体素质健康的实践研究	2022	China	Wuqinxi	Others	Physiological function
1156	健身气功易筋经延缓老年骨骼肌衰弱的康复效果评估	2008	China	Yijinjing	Musculoskeletal system and connective tissue disorders	Musculoskeletal function
1157	八段锦对社区围绝经期功能性便秘妇女生活质量的影响	2011	China	Baduanjin	Genitourinary system diseases	Peri-menopause
1158	步行与八段锦对围绝经期综合征伴抑郁症状的康复效果	2011	China	Baduanjin	Genitourinary system diseases	Perimenopausal syndrome
1159	八段锦对围绝经期综合征及抑郁康复效果的研究	2010	China	Baduanjin	Genitourinary system diseases	Perimenopausal syndrome
1160	太极拳改善早期帕金森病患者平衡障碍的疗效观察	2021	China	Tai Chi	Nervous system diseases	Parkinson's disease
1161	长期太极拳锻炼对老年人本体感觉及身体稳定性的影响	2017	China	Tai Chi	Others	Physiological function
1162	健身气功八段锦对中老年人平衡能力的影响	2016	China	Baduanjin	Others	Balance function
1163	传统健身功法·易筋经干预2型糖尿病的临床疗效分析	2019	China	Yijinjing	Endocrine, nutritional or metabolic diseases	Type 2 Diabetes
1164	太极拳运动对慢性心力衰竭患者康复的作用	2010	China	Tai Chi	Circulatory system diseases	Heart failure
1165	利用复杂度分析八段锦改善老年人平衡功能的生物力学研究	2018	China	Baduanjin	Others	Balance function
1166	八段锦干预2型糖尿病周围神经病变临床观察	2021	China	Baduanjin	Endocrine, nutritional or metabolic diseases	Type 2 Diabetes
1167	太极拳运动对COPD患者康复效果的影响	2015	China	Tai Chi	Respiratory system diseases	Chronic Obstructive Pulmonary Disease(COPD)
1168	易筋经锻炼改善退行性膝关节炎肝肾亏虚证的机理研究	2015	China	Yijinjing	Musculoskeletal system and connective tissue disorders	Knee Osteoarthritis
1169	太极拳运动对2型糖尿病患者血脂成分及胰岛素抵抗的影响	2014	China	Tai Chi	Endocrine, nutritional or metabolic diseases	Type 2 Diabetes
1170	水中太极对慢性非特异性下腰痛患者平衡能力的影响研究	2021	China	Tai Chi	Musculoskeletal system and connective tissue disorders	Low back pain
1171	健身气功易筋经对血清免疫球蛋白及补体活性的影响	2009	China	Yijinjing	Others	Biochemical index
1172	健身气功八段锦对高脂血症患者血脂和脂蛋白代谢的影响	2009	China	Baduanjin	Endocrine, nutritional or metabolic diseases	Dyslipemia
1173	八段锦运动对2型糖尿病患者的生活质量分析	2018	China	Baduanjin	Endocrine, nutritional or metabolic diseases	Type 2 Diabetes
1174	健身气功·太极养生杖锻炼对老年女性心境状态与心理健康的影响	2016	China	Tai Chi	Others	Physiological function
1175	太极拳康复训练对中老年慢性阻塞性肺疾病稳定期患者的临床疗效	2020	China	Tai Chi	Respiratory system diseases	Chronic Obstructive Pulmonary Disease(COPD)
1176	太极拳辅助治疗慢性腰椎病疼痛38例疗效观察	2010	China	Tai Chi	Musculoskeletal system and connective tissue disorders	Lumbar pain
1177	八段锦对原发性痛经患者痛经程度和PGF2α、炎症因子的影响	2022	China	Baduanjin	Genitourinary system diseases	Dysmenorrhea
1178	改良八段锦在腰椎结核患者加速康复中的应用研究	2021	China	Baduanjin	Musculoskeletal system and connective tissue disorders	Menopause
1179	太极训练是否能有效治疗骨性关节炎	2009	China	Tai Chi	Musculoskeletal system and connective tissue disorders	Osteoarthritis
1180	太极拳对抑郁障碍相关性失眠患者睡眠和情绪的影响	2018	China	Tai Chi	Mental, behavioural or neurodevelopmental disorders	Depression
1181	五禽戏习练对初中生执行功能影响的实验研究	2019	China	Wuqinxi	Others	Physical function
1182	健身八段锦对慢性阻塞性肺疾病稳定期患者认知功能及情绪的影响	2019	China	Baduanjin	Respiratory system diseases	Chronic Obstructive Pulmonary Disease(COPD)
1183	24周太极拳运动对中老年人AIP、ABI和PWV的影响	2019	China	Tai Chi	Others	Physiological function
1184	八段锦对肺叶切除术后老年患者负面情绪、疲乏状况及肺功能的影响	2021	China	Baduanjin	Neoplasms	Lung Cancer
1185	十八段锦对中风偏瘫患者平衡、步行及下肢运动功能的影响	2020	China	Shibaduanjin	Nervous system diseases	Stroke
1186	八段锦运动对2型糖尿病患者血糖控制的观察研究	2011	China	Baduanjin	Endocrine, nutritional or metabolic diseases	Type 2 Diabetes
1187	轮椅太极拳对脊髓损伤患者生物力学特征的影响	2021	China	Tai Chi	Musculoskeletal system and connective tissue disorders	Spinal cord injury
1188	太极拳练习对少儿体质健康影响的研究	2010	China	Tai Chi	Others	Physiological function
1189	太极拳对民航飞行学员心境及心理健康的影响	2020	China	Tai Chi	Mental, behavioural or neurodevelopmental disorders	Mental health
1190	健身气功·八段锦对普通高校大学生体能的影响	2011	China	Baduanjin	Others	Physical function
1191	坐卧式“六字诀”对卒中后轻中度抑郁患者抑郁及自我效能的影响	2021	China	Liuzijue	Nervous system diseases	Stroke
1192	八段锦锻炼对老年人1级高血压康复治疗的临床观察	2010	China	Baduanjin	Circulatory system diseases	Hypertension
1193	八段锦运动对老年慢性肾炎患者治疗效应的临床观察	2010	China	Baduanjin	Genitourinary system diseases	Chronic nephritis
1194	健身气功十二段锦对残疾人血脂及脂蛋白脂酶活性影响的研究	2018	China	Shierduanjin	Endocrine, nutritional or metabolic diseases	Dyslipemia
1195	基于虚拟现实的八段锦对养老机构老年骨质疏松症患者跌倒风险及生活质量的影响	2020	China	Baduanjin	Musculoskeletal system and connective tissue disorders	Osteoarthritis
1196	站势八段锦康复锻炼对慢性阻塞性肺疾病稳定期患者疗效的观察	2016	China	Baduanjin	Respiratory system diseases	Chronic Obstructive Pulmonary Disease(COPD)
1197	八段锦在慢性心力衰竭患者心脏康复中的应用效果	2019	China	Baduanjin	Circulatory system diseases	Heart failure
1198	八段锦对心力衰竭患者心脏康复的影响	2019	China	Baduanjin	Circulatory system diseases	Heart failure
1199	床上八段锦对新型冠状病毒肺炎(COVID-19)患者心理健康的影响	2020	China	Baduanjin	COVID-19	COVID-19
1200	基于红外热像技术探讨六字诀对人体督脉的影响	2018	China	Liuzijue	Others	Physical function
1201	新型太极拳干预对老年女性膝骨关节炎患者下肢肌力和动态平衡影响	2017	China	Tai Chi	Musculoskeletal system and connective tissue disorders	Knee Osteoarthritis
1202	太极拳运动对慢性心脏衰竭患者心功能及生活质量的影响	2016	China	Tai Chi	Circulatory system diseases	Heart failure
1203	八段锦康复训练对肺叶切除术后患者的肺功能康复作用	2020	China	Baduanjin	Neoplasms	Lung Cancer
1204	八段锦在肝肾亏虚型腰椎间盘突出症中的应用及疗效观察	2019	China	Baduanjin	Musculoskeletal system and connective tissue disorders	Lumbar disc herniation
1205	太极拳对原发性Ⅰ级高血压患者24小时动态血压和血管内皮功能的影响	2016	China	Tai Chi	Circulatory system diseases	Hypertension
1206	八段锦对非酒精性脂肪肝患者临床观察	2023	China	Baduanjin	Digestive system diseases	Nonalcoholic fatty liver disease
1207	16周太极拳和快走锻炼对老年女性身体成分的影响	2013	China	Tai Chi	Endocrine, nutritional or metabolic diseases	Obesity
1208	太极拳运动对老年人肌力流失的干预研究	2015	China	Tai Chi	Musculoskeletal system and connective tissue disorders	Musculoskeletal strength
1209	扰动太极拳对海上石油平台肥胖人群身体成分和血脂水平的影响	2021	China	Tai Chi	Endocrine, nutritional or metabolic diseases	Obesity
1210	八段锦对2型糖尿病焦虑状态的影响	2015	China	Baduanjin	Endocrine, nutritional or metabolic diseases	Type 2 Diabetes
1211	老年人血管内皮舒张功能变化与习练太极拳的影响	2007	China	Tai Chi	Others	Physical function
1212	太极康复六式锻炼对慢性阻塞性肺疾病稳定期患者肺康复效果的影响	2020	China	Tai Chi	Respiratory system diseases	Chronic Obstructive Pulmonary Disease(COPD)
1213	太极拳锻炼对全膝关节置换术后患者膝关节功能康复的影响研究	2021	China	Tai Chi	Musculoskeletal system and connective tissue disorders	Knee joint function
1214	坐式八段锦对冠心病PCI术后患者生存质量的影响	2017	China	Baduanjin	Circulatory system diseases	Coronary Heart Disease
1215	太极拳对大学生膝关节屈伸肌群的影响——以南方医科大学为例	2020	China	Tai Chi	Musculoskeletal system and connective tissue disorders	Knee joint function
1216	新编易筋经锻炼对老年肌少症患者下肢运动功能和平衡功能的影响	2022	China	Yijinjing	Musculoskeletal system and connective tissue disorders	Sarcopenia
1217	保健功法八段锦改善戒毒者异常情志的效果研究	2021	China	Baduanjin	Mental, behavioural or neurodevelopmental disorders	Mental health
1218	健身气功·八段锦对老年人执行功能和心境状态的影响研究	2021	China	Baduanjin	Others	Physiological function
1219	坐式八段锦锻炼对老年性骨质疏松患者腰背疼痛的影响	2015	China	Baduanjin	Musculoskeletal system and connective tissue disorders	Osteoarthritis
1220	太极拳运动对老年慢性荨麻疹患者外周血Th17/Treg细胞比例的影响	2017	China	Tai Chi	Skin diseases	Chronic urticaria
1221	新编五禽戏对退变性半月板损伤关节镜术后功能恢复的影响	2020	China	Wuqinxi	Musculoskeletal system and connective tissue disorders	Meniscus damage
1222	八段锦对慢性心力衰竭患者心功能及生活质量的影响	2020	China	Baduanjin	Circulatory system diseases	Heart failure
1223	12周太极拳练习对中年人颈动脉血流动力学指标的影响	2015	China	Tai Chi	Others	Physiological function
1224	太极拳对中老年人握力及反应时的影响	2010	China	Tai Chi	Others	Physiological function
1225	两种运动方案对乳腺癌患者辅助化疗后康复效果的影响	2011	China	Tai Chi	Neoplasms	Breast cancer
1226	八段锦对神经根型颈椎病患者临床康复疗效的观察	2017	China	Baduanjin	Musculoskeletal system and connective tissue disorders	Cervical spondylopathy
1227	太极拳运动治疗腰椎间盘突出症	2012	China	Tai Chi	Musculoskeletal system and connective tissue disorders	Lumbar disc herniation
1228	太极拳练习对肥胖老年人机体的影响	2010	China	Tai Chi	Endocrine, nutritional or metabolic diseases	Obesity
1229	传统中医运动八段锦对大学生自我心理管理及健康指标的影响	2022	China	Baduanjin	Others	Physiological function
1230	八段锦对社区老年脑卒中高危人群心境状态影响的随机对照研究	2020	China	Baduanjin	Nervous system diseases	Stroke
1231	健身气功·易筋经对原发性纤维肌痛综合征的影响研究	2011	China	Yijinjing	Musculoskeletal system and connective tissue disorders	Fibromyalgia
1232	中医导引术八段锦训练对医学生心理适应的影响	2021	China	Baduanjin	Mental, behavioural or neurodevelopmental disorders	Mental health
1233	健身气功八段锦抗衰老效应研究	2014	China	Baduanjin	Others	Physiological function
1234	太极类运动项目对中老年人血脂成分的影响	2013	China	Tai Chi	Endocrine, nutritional or metabolic diseases	Obesity
1235	六字诀呼吸操在慢性阻塞性肺疾病患者延续性护理中的应用效果	2019	China	Liuzijue	Respiratory system diseases	Chronic Obstructive Pulmonary Disease(COPD)
1236	太极拳猫步锻炼对老年人肢体运动功能的影响	2017	China	Tai Chi	Others	Physical function
1237	以呼吸训练为对照评价强化六字诀对肺脾气虚型COPD稳定期患者呼吸功能影响的临床研究	2021	China	Liuzijue	Respiratory system diseases	Chronic Obstructive Pulmonary Disease(COPD)
1238	八段锦对肿瘤患者深静脉血栓的预防效果研究	2021	China	Baduanjin	Neoplasms	Cancer
1239	健身气功易筋经对新型冠状病毒肺炎患者心理状况的影响	2020	China	Yijinjing	COVID-19	COVID-19
1240	24式简化太极拳练习对大学生心理健康影响的随机对照研究	2014	China	Tai Chi	Mental, behavioural or neurodevelopmental disorders	Mental health
1241	八段锦功法练习对单纯性肥胖女大学生体质健康的影响	2020	China	Baduanjin	Endocrine, nutritional or metabolic diseases	Obesity
1242	健身气功八段锦干预糖尿病前期患者的临床观察性研究	2014	China	Baduanjin	Endocrine, nutritional or metabolic diseases	pre-diabetes
1243	太极拳锻炼对中老年人血清cNOS和iNOS活性的影响	2007	China	Tai Chi	Others	Biochemical index
1244	太极拳运动对老年人养生保健的作用	2006	China	Tai Chi	Others	Physiological function
1245	健身气功八段锦对糖尿病前期人群糖脂代谢及焦虑抑郁的影响研究	2021	China	Baduanjin	Endocrine, nutritional or metabolic diseases	pre-diabetes
1246	八段锦干预对老年糖尿病患者步态的影响研究	2018	China	Baduanjin	Endocrine, nutritional or metabolic diseases	Diabetes
1247	太极禅对慢性阻塞性肺疾病运动能力及生活质量的影响	2017	China	Tai Chi	Respiratory system diseases	Chronic Obstructive Pulmonary Disease(COPD)
1248	太极拳对中老年人柔韧性的影响	2010	China	Tai Chi	Others	Physiological function
1249	八段锦辅助治疗对维持性血液透析患者效果研究	2017	China	Baduanjin	Genitourinary system diseases	Hemodialysis
1250	基于红外技术探讨健身气功·八段锦对心功能的影响	2017	China	Baduanjin	Circulatory system diseases	Cardiac fitness
1251	基于红外热像技术探讨健身气功八段锦对心功能的影响	2018	China	Baduanjin	Circulatory system diseases	Cardiac fitness
1252	基于红外热像技术探讨八段锦对督脉线上皮肤温度的影响	2017	China	Baduanjin	Others	Physiological function
1253	“太极康复操”对老年冠心病慢性心衰患者心脏功能及生活质量的影响	2015	China	Tai Chi	Circulatory system diseases	Heart failure
1254	“太极康复操”对老年冠心病慢性心衰患者血浆血管紧张素Ⅱ及脑钠肽水平的影响	2015	China	Tai Chi	Circulatory system diseases	Heart failure
1255	改良八段锦功法应用于骨质疏松性椎体压缩性骨折PVP/PKP术后早期康复的临床研究	2022	China	Baduanjin	Musculoskeletal system and connective tissue disorders	Osteoarthritis
1256	太极拳运动对老年人心脏影响的超声研究	2006	China	Tai Chi	Circulatory system diseases	Cardiac fitness
1257	太极拳锻炼对老年动脉粥样硬化患者一氧化氮及血脂水平的干预	2007	China	Tai Chi	Circulatory system diseases	Coronary Heart Disease
1258	健身气功五禽戏对中老年女性血脂指标及平衡能力的影响	2010	China	Wuqinxi	Others	Balance function
1259	练习太极拳对高血压患者血压及血浆一氧化氮和内皮素的影响	2006	China	Tai Chi	Circulatory system diseases	Hypertension
1260	习练八段锦对腰椎间盘突出症患者预后影响的临床研究	2014	China	Baduanjin	Musculoskeletal system and connective tissue disorders	Lumbar disc herniation
1261	八段锦锻炼对颈型颈椎病康复效果的影响	2017	China	Baduanjin	Musculoskeletal system and connective tissue disorders	Cervical spondylopathy
1262	八段锦与健步走在糖尿病前期人群中应用效果的比较研究	2017	China	Baduanjin	Endocrine, nutritional or metabolic diseases	pre-diabetes
1263	基于网络平台下健身气功“八段锦”与疼痛康复训练的应用	2019	China	Baduanjin	Musculoskeletal system and connective tissue disorders	Pain
1264	健身气功五禽戏对轻中度帕金森患者运动和非运动功能的影响	2020	China	Wuqinxi	Nervous system diseases	Parkinson's disease
1265	常态化疫情防控下线上太极拳干预对强制隔离戒毒人员心理状态及认知功能的影响研究	2022	China	Tai Chi	Mental, behavioural or neurodevelopmental disorders	Mental health
1266	“六字诀”养生功对COPD稳定期(Ⅰ级)患者影响的研究	2017	China	Liuzijue	Respiratory system diseases	Chronic Obstructive Pulmonary Disease(COPD)
1267	太极拳对轻度认知障碍老年人记忆力和执行功能的影响	2016	China	Tai Chi	Mental, behavioural or neurodevelopmental disorders	Mild cognitive impairment
1268	太极拳对慢性精神分裂症患者康复效果的影响	2017	China	Tai Chi	Mental, behavioural or neurodevelopmental disorders	Schizophrenia
1269	运动保健护理对慢性阻塞性肺疾患者气道炎性反应的影响	2011	China	Baduanjin	Respiratory system diseases	Chronic Obstructive Pulmonary Disease(COPD)
1270	基于红外热像技术探讨六字诀对督脉线上皮肤温度的影响	2017	China	Liuzijue	Others	Physical function
1271	六字诀治疗慢性阻塞性肺疾病稳定期疗效研究	2020	China	Liuzijue	Respiratory system diseases	Chronic Obstructive Pulmonary Disease(COPD)
1272	太极拳锻炼对慢性肾炎患者疗效的影响	2012	China	Tai Chi	Genitourinary system diseases	Chronic nephritis
1273	“健身气功·五禽戏”对大学女生数项肺通气指标影响的实验研究	2018	China	Wuqinxi	Others	Physiological function
1274	轮椅太极对A～B级脊髓损伤坐位下臀部受压中心(COP)及坐位平衡的影响	2018	China	Tai Chi	Musculoskeletal system and connective tissue disorders	Spinal cord injury
1275	传统“六字诀”呼吸操的肺康复效果	2019	China	Liuzijue	Respiratory system diseases	Lung function
1276	太极拳锻炼对老年人身体素质作用的研究	2008	China	Tai Chi	Others	Physiological function
1277	太极拳锻炼对中老年人体质的影响	2006	China	Tai Chi	Others	Physiological function
1278	太极拳锻炼对原发性骨质疏松症患者骨密度及骨代谢的影响	2008	China	Tai Chi	Musculoskeletal system and connective tissue disorders	Osteoarthritis
1279	太极运动对老年女性膝OA患者运动功能和生活质量的作用	2022	China	Tai Chi	Musculoskeletal system and connective tissue disorders	Knee Osteoarthritis
1280	改良太极运动对老年女性膝OA患者下肢肌力与心肺耐力的影响	2022	China	Tai Chi	Musculoskeletal system and connective tissue disorders	Knee Osteoarthritis
1281	太极运动对老年女性膝骨关节炎患者平衡功能及下肢表面肌电图的影响	2022	China	Tai Chi	Musculoskeletal system and connective tissue disorders	Knee Osteoarthritis
1282	健身气功六字诀对冠心病合并抑郁状态患者的影响	2017	China	Liuzijue	Circulatory system diseases	Coronary Heart Disease
1283	长期太极拳锻炼可提高老年人在高、低光照条件下爬楼梯时的姿势稳定性	2021	China	Tai Chi	Others	Physiological function
1284	太极拳运动对河南省城镇老年人健康影响的调查分析	2015	China	Tai Chi	Others	Physiological function
1285	太极拳锻炼对高校新生情绪的影响	2011	China	Tai Chi	Mental, behavioural or neurodevelopmental disorders	Mental health
1286	健身气功·易筋经锻炼对老年人身体机能和血脂的影响	2012	China	Yijinjing	Others	Physiological function
1287	六字诀呼吸操训练在慢性阻塞性肺疾病稳定期患者中的应用效果	2022	China	Liuzijue	Respiratory system diseases	Chronic Obstructive Pulmonary Disease(COPD)
1288	太极拳运动对老年高血压的干预效果	2014	China	Tai Chi	Circulatory system diseases	Hypertension
1289	健身气功·八段锦对男性老年人智能生理年龄和某些生理指标的影响	2004	China	Baduanjin	Others	Physiological function
1290	新编健身气功八段锦对男性老年人血脂及生理机能影响	2007	China	Baduanjin	Others	Physiological function
1291	健身气功六字诀对中老年人生存质量的影响	2012	China	Liuzijue	Others	Quality of life
1292	太极拳桩功对久坐人群腰椎疾病的预防和康复效果研究	2016	China	Tai Chi	Musculoskeletal system and connective tissue disorders	Lumbar spine disease
1293	养心治神功法与太极拳改善心脾两虚型抑郁症睡眠障碍疗养员睡眠质量的效果对比	2017	China	Tai Chi	Sleep-wake disorders	Sleep disorders
1294	改良易筋经对卒中后轻度抑郁患者的临床疗效及脑网络机制研究	2022	China	Yijinjing	Nervous system diseases	Stroke
1295	易筋经对脑梗死恢复期患者运动功能和生活质量影响的临床研究	2017	China	Yijinjing	Nervous system diseases	Stroke
1296	太极拳和快走练习对老年女性平衡能力的影响	2012	China	Tai Chi	Others	Balance function
1297	太极拳对老年女性双任务模式楼梯行走姿势控制能力的影响	2019	China	Tai Chi	Others	Balance function
1298	太极拳和快走练习对老年女性骨密度和骨代谢影响的跟踪研究	2017	China	Tai Chi	Musculoskeletal system and connective tissue disorders	Bone density loss
1299	太极拳典型动作对青少年平衡能力的影响	2015	China	Tai Chi	Others	Balance function
1300	健身气功六字诀对糖尿病肾病患者糖代谢及血液流变学影响	2018	China	Liuzijue	Endocrine, nutritional or metabolic diseases	Diabetic nephropathy
1301	健身气功“八段锦”对Ⅱ级慢性阻塞性肺疾病稳定期患者治疗的疗效观察	2014	China	Baduanjin	Respiratory system diseases	Chronic Obstructive Pulmonary Disease(COPD)
1302	易筋经功法之卧虎扑食式在腰椎融合术后康复的临床运用	2017	China	Yijinjing	Musculoskeletal system and connective tissue disorders	Lumbar spine disease
1303	中医导引术在慢性病康复及亚健康保健中的作用	2018	China	Baduanjin	Others	Physiological function
1304	改良太极“云手”对脊髓型颈椎病患者术后平衡功能以及弥散张量成像的影响	2020	China	Tai Chi	Musculoskeletal system and connective tissue disorders	Cervical spondylopathy
1305	基于心肺运动试验分析六字诀对大学生有氧运动能力的影响	2023	China	Liuzijue	Others	Physical function
1306	二十四式太极拳对女性老年人健康的影响——不同锻炼周期的心理健康和生活质量的研究	2008	China	Tai Chi	Others	Physiological function
1307	秧歌与太极拳对中老年女性健身作用的比较	2006	China	Tai Chi	Others	Physiological function
1308	中医导引与整脊治疗神经根型颈椎病临床研究	2015	China	Baduanjin	Musculoskeletal system and connective tissue disorders	Cervical spondylopathy
1309	广州市六榕社区以太极拳运动干预高血压的效果评估	2011	China	Tai Chi	Circulatory system diseases	Hypertension
1310	太极拳对老年知识分子身体形态、机能及素质影响的观察研究	2008	China	Tai Chi	Others	Physiological function
1311	八式太极拳对慢性阻塞性肺疾病患者的临床疗效观察	2022	China	Tai Chi	Respiratory system diseases	Chronic Obstructive Pulmonary Disease(COPD)
1312	健身气功八段锦对老年女性关节活动度的影响	2020	China	Baduanjin	Musculoskeletal system and connective tissue disorders	Joint disease
1313	太极拳干预社区中老年人亚健康状态的临床随机对照试验	2011	China	Tai Chi	Others	Physiological function
1314	六字诀呼吸操对慢性阻塞性肺疾病患者干预效果的系统评价	2020	China	Liuzijue	Respiratory system diseases	Chronic Obstructive Pulmonary Disease(COPD)
1315	太极拳运动增强高年级女大学生体液免疫应答实验研究	2006	China	Tai Chi	Others	Immune function
1316	24式简化太极拳对老年膝关节骨性关节炎患者关节功能的影响	2016	China	Tai Chi	Musculoskeletal system and connective tissue disorders	Knee Osteoarthritis
1317	太极拳辅助治疗2型糖尿病的量效关系研究	2014	China	Tai Chi	Endocrine, nutritional or metabolic diseases	Type 2 Diabetes
1318	健身气功·八段锦练习改善办公室人群上交叉综合征效果的研究	2019	China	Baduanjin	Musculoskeletal system and connective tissue disorders	Superior chiasma syndrome
1319	中医气功操练法对食管癌术后患者康复效果的影响	2018	China	Baduanjin	Neoplasms	Esophageal cancer
1320	传统医学气功功法治疗胃脘痛临床观察	2010	China	Baduanjin	Digestive system diseases	Gastral pain
1321	太极拳对功能性便秘患者临床症状与自主神经功能活动的影响研究	2021	China	Tai Chi	Digestive system diseases	Constipation
1322	运动处方-太极拳在肩周炎辅助治疗中的实验研究	2007	China	Tai Chi	Musculoskeletal system and connective tissue disorders	Periarthritis of shoulder
1323	太极拳对心源性心脏手术后预防急性心衰的辅助治疗	2014	China	Tai Chi	Circulatory system diseases	Heart failure
1324	精简易筋经四式治疗肩周炎临床观察	2021	China	Yijinjing	Musculoskeletal system and connective tissue disorders	Periarthritis of shoulder
1325	太极拳干预对慢性稳定性心绞痛的疗效和对肠道菌群的影响研究	2021	China	Tai Chi	Circulatory system diseases	Angina pectoris
1326	改良太极拳“闪通背”法对慢性非特异性下腰痛患者腰骶部多裂肌功能的影响	2017	China	Tai Chi	Musculoskeletal system and connective tissue disorders	Low back pain
1327	美国：太极拳治疗纤维肌痛单盲随机对照试验结果显著	2010	China	Tai Chi	Musculoskeletal system and connective tissue disorders	Fibromyalgia
1328	健身气功·易筋经对神经根型颈椎病的干预和机理研究	2009	China	Yijinjing	Musculoskeletal system and connective tissue disorders	Cervical spondylopathy
1329	健身气功五禽戏对中老年人核心区力量影响的研究	2012	China	Wuqinxi	Others	Physical function
1330	传统健身方法(六字诀)对绝经期后女性内分泌水平的影响	2010	China	Liuzijue	Genitourinary system diseases	Menopause
1331	太极拳对运动损伤康复效果的影响	2022	China	Tai Chi	Musculoskeletal system and connective tissue disorders	Sports injury
1332	改良八段锦“前三式”对神经根型颈椎病患者的疗效探究	2022	China	Baduanjin	Musculoskeletal system and connective tissue disorders	Cervical spondylopathy
1333	改良八段锦“前三势”对神经根型颈椎病患者颈痛疗效的影响评价探讨	2022	China	Baduanjin	Musculoskeletal system and connective tissue disorders	Cervical spondylopathy
1334	八段锦对新型冠状病毒肺炎寒湿郁肺型病人健康效果的影响	2020	China	Baduanjin	COVID-19	COVID-19
1335	简式太极拳训练对老年衰弱前期衰弱水平和平衡能力的影响	2020	China	Tai Chi	Others	Balance function
1336	太极拳锻炼模式对乳腺癌患者术后焦虑的影响	2015	China	Tai Chi	Neoplasms	Breast cancer
1337	六字诀呼吸功能锻炼法在肺癌手术患者康复中的作用研究	2022	China	Liuzijue	Neoplasms	Lung Cancer
1338	在对慢性肾盂肾炎患者进行护理中应用八段锦养生操的效果探讨	2018	China	Baduanjin	Genitourinary system diseases	Chronic pyelonephritis
1339	太极拳对老年人身心健康影响的研究进展	2021	China	Tai Chi	Others	Physiological function
1340	八段锦对冠心病经皮冠状动脉介入术后病人预后的影响	2018	China	Baduanjin	Circulatory system diseases	Coronary Heart Disease
1341	健身气功·易筋经锻炼对老年骨骼肌衰弱的延缓作用	2015	China	Yijinjing	Musculoskeletal system and connective tissue disorders	Musculoskeletal function
1342	健身气功易筋经锻炼对骨骼肌减少症患者康复效果的影响	2016	China	Yijinjing	Musculoskeletal system and connective tissue disorders	Sarcopenia
1343	中医养生功法五禽戏对中老年人中风偏瘫患者运动功能的影响	2018	China	Wuqinxi	Nervous system diseases	Stroke
1344	太极拳运动对在职高血压患者情绪及心率变异性的影响	2018	China	Tai Chi	Circulatory system diseases	Hypertension
1345	八段锦运动疗法在预防精神科老年住院患者跌倒中的应用	2019	China	Baduanjin	Mental, behavioural or neurodevelopmental disorders	Schizophrenia
1346	健身气功-八段锦对偏头痛患者脑循环动力学参数的影响	2008	China	Baduanjin	Nervous system diseases	Migraine
1347	健身气功.易筋经锻炼对糖耐量降低患者临床疗效的影响	2010	China	Yijinjing	Endocrine, nutritional or metabolic diseases	pre-diabetes
1348	六字诀对比核心稳定训练治疗脑卒中患者躯干姿势异常的疗效研究	2019	China	Liuzijue	Nervous system diseases	Stroke
1349	太极拳运动对中学生下肢稳定性的干预研究	2021	China	Tai Chi	Musculoskeletal system and connective tissue disorders	Low limb function
1350	太极拳治疗膝骨关节炎患者疼痛的临床疗效	2021	China	Tai Chi	Musculoskeletal system and connective tissue disorders	Knee Osteoarthritis
1351	八段锦干预老年膝骨关节炎的临床研究	2016	China	Baduanjin	Musculoskeletal system and connective tissue disorders	Knee Osteoarthritis
1352	中医传统健身法八段锦治疗腰椎间盘突出致腰痛的临床护理观察	2015	China	Baduanjin	Musculoskeletal system and connective tissue disorders	Lumbar disc herniation
1353	简式太极拳训练对衰弱前期老年人生活质量的影响	2020	China	Tai Chi	Others	Quality of life
1354	国际功能、残疾和健康分类康复组合(ICF-RS)用于老年非特异性下腰痛患者水中太极效果评价的研究	2022	China	Tai Chi	Musculoskeletal system and connective tissue disorders	Low back pain
1355	24式简化太极拳在慢性阻塞性肺疾病稳定期肺康复中的疗效评价	2018	China	Tai Chi	Respiratory system diseases	Chronic Obstructive Pulmonary Disease(COPD)
1356	易筋经功法锻炼在腰椎间盘突出症缓解期患者中的应用效果	2022	China	Yijinjing	Musculoskeletal system and connective tissue disorders	Lumbar disc herniation
1357	长期太极拳运动对老年男子生存质量的影响	2014	China	Tai Chi	Others	Quality of life
1358	太极拳对老年糖尿病患者心理状况的影响	2014	China	Tai Chi	Endocrine, nutritional or metabolic diseases	Diabetes
1359	太极拳和快步走锻炼对老年人静态平衡功能的改善效果	2014	China	Tai Chi	Others	Balance function
1360	太极拳运动对老年人身体素质的影响	2008	China	Tai Chi	Others	Physical function
1361	八段锦对冠心病患者心脏康复过程心肺功能的影响探究	2018	China	Baduanjin	Circulatory system diseases	Cardiac fitness
1362	不同形式的太极拳训练对绝经后女性下肢选择反应时的影响	2015	China	Tai Chi	Genitourinary system diseases	Menopause
1363	陈氏太极拳的缠丝劲对治疗腰椎间盘突出症的意义	2012	China	Tai Chi	Musculoskeletal system and connective tissue disorders	Lumbar disc herniation
1364	“坐式八段锦”提高PCI术后患者生存质量的随机对照研究	2022	China	Baduanjin	Circulatory system diseases	Coronary Heart Disease
1365	“坐式八段锦”对急性心肌梗死病人介入治疗术后心脏康复的影响	2018	China	Baduanjin	Circulatory system diseases	Myocardial infarction
1366	“坐式八段锦”提高PCI术后患者生存质量的随机对照研究	2020	China	Baduanjin	Circulatory system diseases	Coronary Heart Disease
1367	呼吸八段锦对重度-极重度慢阻肺患者肺功能、急性加重及生活质量的影响	2022	China	Baduanjin	Respiratory system diseases	Chronic Obstructive Pulmonary Disease(COPD)
1368	呼吸六字诀对卒中后肺功能康复的临床研究	2018	China	Liuzijue	Nervous system diseases	Stroke
1369	十二周健身气功·十二段锦锻炼对青年人睡眠状况的影响研究	2017	China	Shierduanjin	Sleep-wake disorders	Sleep quality
1370	健身气功八段锦对非小细胞肺癌术后患者影响	2022	China	Baduanjin	Neoplasms	Lung Cancer
1371	水中太极对慢性非特异性腰痛患者的效果研究	2020	China	Tai Chi	Musculoskeletal system and connective tissue disorders	Low back pain
1372	站式八段锦对中青年冠心病焦虑患者的影响研究	2019	China	Baduanjin	Circulatory system diseases	Coronary Heart Disease
1373	坐式八段锦运动在冠心病PCI术后患者康复护理中的应用	2019	China	Baduanjin	Circulatory system diseases	Coronary Heart Disease
1374	八段锦训练治疗髌腱末端病的随机对照:改善疼痛、肌肉柔韧性及下肢平衡稳定性	2022	China	Baduanjin	Musculoskeletal system and connective tissue disorders	Pain
1375	太极拳特定动作和瑜伽特定动作练习对白领员工腰腹部成分代谢的调查研究	2014	China	Tai Chi	Others	Physiological function
1376	18周太极拳锻炼对中老年女性身体机能的影响	2010	China	Tai Chi	Others	Physical function
1377	太极拳训练对稳定性冠心病患者居家心脏康复的疗效观察	2022	China	Tai Chi	Circulatory system diseases	Coronary Heart Disease
1378	太极拳对老年膝骨性关节炎患者本体感觉及平衡功能的影响	2017	China	Tai Chi	Musculoskeletal system and connective tissue disorders	Knee Osteoarthritis
1379	习练八段锦对慢性阻塞性肺疾病稳定期肺功能的影响	2018	China	Baduanjin	Respiratory system diseases	Chronic Obstructive Pulmonary Disease(COPD)
1380	习练八段锦对矫治社区居民血脂异常的辅助效果观察	2017	China	Baduanjin	Endocrine, nutritional or metabolic diseases	Dyslipemia
1381	八段锦对精神分裂症康复促进作用的探究	2022	China	Baduanjin	Mental, behavioural or neurodevelopmental disorders	Schizophrenia
1382	太极拳康复训练对化疗导致的癌痛和生活质量的有效性的影响	2022	China	Tai Chi	Neoplasms	Cancer
1383	华佗五禽戏对于轻度心理问题大学生的干预治疗研究	2020	China	Wuqinxi	Mental, behavioural or neurodevelopmental disorders	Mental health
1384	长拳、太极拳练习对男性大学生心肺功能的影响	2008	China	Tai Chi	Circulatory system diseases	Cardiac fitness
1385	八段锦对慢性心力衰竭患者心功能康复临床研究	2023	China	Baduanjin	Circulatory system diseases	Heart failure
1386	长期太极拳锻炼可以提高老年人在高、低光照条件下爬楼梯时的姿势稳定性	2022	China	Tai Chi	Others	Physical function
1387	八段锦对非特异性腰背痛干预的临床研究	2018	China	Baduanjin	Musculoskeletal system and connective tissue disorders	Low back pain
1388	依那普利联合少林八段锦锻炼对颈性高血压稳定期的临床观察	2018	China	Baduanjin	Circulatory system diseases	Hypertension
1389	健身气功八段锦对老年冠心病患者的康复疗效	2016	China	Baduanjin	Circulatory system diseases	Coronary Heart Disease
1390	规律太极拳运动降低非小细胞肺癌术后患者体内2型细胞因子数量及其机制研究	2011	China	Tai Chi	Neoplasms	Lung Cancer
1391	简化太极拳对腰背部肌肉压痛阈值及腰痛患者功能障碍的影响	2021	China	Tai Chi	Musculoskeletal system and connective tissue disorders	Low back pain
1392	14周五行太极养生功锻炼改善老年女性身心健康效果研究	2020	China	Tai Chi	Others	Physiological function
1393	太极拳锻炼对中老年人心理因素影响分析	2004	China	Tai Chi	Mental, behavioural or neurodevelopmental disorders	Mental health
1394	老年人侧向姿势控制能力下降的机制及太极拳锻炼效果的研究	2009	China	Tai Chi	Others	Physical function
1395	太极拳课堂综合干预对大学生身心健康影响研究	2021	China	Tai Chi	Others	Physiological function
1396	呼吸八段锦对慢阻肺急性加重期序贯治疗的临床疗效评价	2018	China	Baduanjin	Respiratory system diseases	Chronic Obstructive Pulmonary Disease(COPD)
1397	太极拳康复训练对稳定型心绞痛患者心绞痛发作、生活质量及心肺储备功能的影响	2021	China	Tai Chi	Circulatory system diseases	Angina pectoris
1398	健身气功·六字诀辅助治疗Ⅳ期糖尿病肾脏疾病的临床疗效观察	2018	China	Liuzijue	Endocrine, nutritional or metabolic diseases	Diabetic nephropathy
1399	健身气功·六字诀对Ⅳ期糖尿病肾病患者生活质量的影响	2018	China	Liuzijue	Endocrine, nutritional or metabolic diseases	Diabetic nephropathy
1400	新编健身八段锦功法对老年人智能生理年龄的影响	2007	China	Baduanjin	Others	Physiological function
1401	新编健身气功八段锦锻炼对中老年人生存质量的影响	2007	China	Baduanjin	Others	Quality of life
1402	基于虚拟现实的八段锦锻炼对养老院轻度认知障碍老年患者的影响	2021	China	Baduanjin	Mental, behavioural or neurodevelopmental disorders	Mild cognitive impairment
1403	太极康复训练对膝关节损伤患者功能恢复的影响分析	2022	China	Tai Chi	Musculoskeletal system and connective tissue disorders	Knee Osteoarthritis
1404	二维斑点追踪技术评估八段锦对乳腺癌蒽环类药物化疗病人心功能的影响	2023	China	Baduanjin	Neoplasms	Breast cancer
1405	探讨六字诀对脑梗后遗症患者运动功能及负性情绪的影响	2022	China	Liuzijue	Nervous system diseases	Stroke
1406	太极拳预防老年男性骨质丢失32例的临床研究	2006	China	Tai Chi	Musculoskeletal system and connective tissue disorders	Bone density loss
1407	健身气功八段锦锻炼对糖尿病前期糖耐量受损人群能量代谢干预效果的观察	2020	China	Baduanjin	Endocrine, nutritional or metabolic diseases	pre-diabetes
1408	功能锻炼及太极拳运动对肩周炎康复效果的比较分析	2015	China	Tai Chi	Musculoskeletal system and connective tissue disorders	Periarthritis of shoulder
1409	八段锦对冠心病稳定型心绞痛合并2型糖尿病患者心绞痛情况、代谢当量及生活质量的影响	2019	China	Baduanjin	Circulatory system diseases	Coronary Heart Disease
1410	八段锦对稳定性冠心病患者运动心肺功能及生存质量影响的随机对照试验	2021	China	Baduanjin	Circulatory system diseases	Coronary Heart Disease
1411	健身气功六字诀对中老年人脑电功率谱的影响	2012	China	Liuzijue	Others	Physiological function
1412	健身气功六字诀对中老年轻度焦虑症康复作用的研究	2012	China	Liuzijue	Mental, behavioural or neurodevelopmental disorders	Anxiety
1413	健身八段锦对减轻抗精神病药所致体重增加的影响	2014	China	Baduanjin	Mental, behavioural or neurodevelopmental disorders	Schizophrenia
1414	太极“云手”对脑卒中偏瘫患者步态影响的相关性研究	2016	China	Tai Chi	Nervous system diseases	Stroke
1415	太极拳对女大学生生理功能、脑功能及耐力素质影响的实验研究	2007	China	Tai Chi	Others	Physiological function
1416	六字诀呼吸训练12周对胸腰椎曲度及活动度的影响	2023	China	Liuzijue	Musculoskeletal system and connective tissue disorders	Thoracolumbar diseases
1417	太极拳对老年人白细胞介素—2的影响	2003	China	Tai Chi	Others	Inflammation
1418	八段锦对社区2型糖尿病的辅助治疗意义	2019	China	Baduanjin	Endocrine, nutritional or metabolic diseases	Type 2 Diabetes
1419	太极行禅功干预IT程序员压力的实证性研究	2018	China	Tai Chi	Mental, behavioural or neurodevelopmental disorders	Mental health
1420	太极云手训练对于脑卒中后上肢功能障碍的疗效研究	2021	China	Tai Chi	Nervous system diseases	Stroke
1421	健身气功八段锦对轻度认知功能障碍者脑电波的影响	2018	China	Baduanjin	Mental, behavioural or neurodevelopmental disorders	Mild cognitive impairment
1422	健身气功八段锦辅助治疗老年男性慢性腰痛患者的临床观察	2017	China	Baduanjin	Musculoskeletal system and connective tissue disorders	Low back pain
1423	八段锦对冠心病PCI术后Ⅱ期心脏康复负性情绪及生活质量的影响	2023	China	Baduanjin	Circulatory system diseases	Coronary Heart Disease
1424	八段锦对乙型肝炎肝硬化失代偿期患者负性情绪及生活质量的影响	2020	China	Baduanjin	Infectious diseases	Chronic viral hepatitis B
1425	八段锦对急性心肌梗死患者行急诊经皮冠状动脉介入治疗术后近期生活质量的影响	2021	China	Baduanjin	Circulatory system diseases	Myocardial infarction
1426	八段锦对老年人心肺功能影响	2018	China	Baduanjin	Circulatory system diseases	Cardiac fitness
1427	习练长拳和太极拳对大学生身心健康的影响	2016	China	Tai Chi	Others	Physiological function
1428	中高架势八段锦对溃疡性结肠炎患者焦虑、抑郁及生活质量的影响	2019	China	Baduanjin	Digestive system diseases	Ulcerative colitis
1429	八段锦和花样抖空竹对乳腺癌患者术后的干预效果	2022	China	Baduanjin	Neoplasms	Breast cancer
1430	八段锦训练对健康大学生腰腹部核心肌群表面肌电信号的影响性研究	2021	China	Baduanjin	Musculoskeletal system and connective tissue disorders	Musculoskeletal strength
1431	八段锦对糖尿病前期患者肠道菌群及胰岛素抵抗影响效果的研究	2020	China	Baduanjin	Endocrine, nutritional or metabolic diseases	pre-diabetes
1432	健身气功八段锦锻炼辅助治疗2型糖尿病疗效观察	2007	China	Baduanjin	Endocrine, nutritional or metabolic diseases	Type 2 Diabetes
1433	少林易筋经对高血压病干预效应研究	2016	China	Yijinjing	Circulatory system diseases	Hypertension
1434	八段锦辅以动作观察疗法对缺血性脑卒中患者上肢功能康复的影响	2020	China	Baduanjin	Nervous system diseases	Stroke
1435	八段锦对围绝经期女性慢性阻塞性肺疾病患者肺功能及心理状态的影响	2023	China	Baduanjin	Respiratory system diseases	Chronic Obstructive Pulmonary Disease(COPD)
1436	八段锦健身气功对社区老年人睡眠质量及记忆功能的影响	2019	China	Baduanjin	Sleep-wake disorders	Sleep quality
1437	太极运动对围绝经期妇女生活质量影响的系统评价	2019	China	Tai Chi	Genitourinary system diseases	Perimenopausal syndrome
1438	八段锦运动对维持性血液透析患者的干预效果研究	2016	China	Baduanjin	Genitourinary system diseases	Hemodialysis
1439	健身气功八段锦对轻度认知障碍人群的干预作用	2019	China	Baduanjin	Mental, behavioural or neurodevelopmental disorders	Mild cognitive impairment
1440	八段锦在老年慢性心力衰竭患者心脏康复中的作用	2021	China	Baduanjin	Circulatory system diseases	Heart failure
1441	五禽戏对老年颈肩腰腿痛患者心境以及关节活动度、关节功能评分的影响	2020	China	Wuqinxi	Musculoskeletal system and connective tissue disorders	Pain
1442	八段锦对大学生抑郁情绪干预实验研究	2021	China	Baduanjin	Mental, behavioural or neurodevelopmental disorders	Depression
1443	新型卧式八段锦特色训练对老年膝骨关节炎影响的临床研究	2021	China	Baduanjin	Musculoskeletal system and connective tissue disorders	Knee Osteoarthritis
1444	太极拳对老年慢性阻塞性肺病患者肺功能和体力状况的影响	2018	China	Tai Chi	Respiratory system diseases	Chronic Obstructive Pulmonary Disease(COPD)
1445	太极拳锻炼对乳腺癌术后患肢功能恢复的影响及机制探讨	2020	China	Tai Chi	Neoplasms	Breast cancer
1446	健身气功八段锦对骨量减少老年人骨密度、骨代谢及生活质量的影响	2022	China	Baduanjin	Musculoskeletal system and connective tissue disorders	Bone density loss
1447	八段锦操对腰椎间盘突出症患者针刀术后恢复的研究	2016	China	Baduanjin	Musculoskeletal system and connective tissue disorders	Lumbar disc herniation
1448	强化“六字诀”肺康复操对稳定期COPD疗效影响的多中心临床随机对照研究	2014	China	Liuzijue	Respiratory system diseases	Chronic Obstructive Pulmonary Disease(COPD)
1449	“六字诀”对慢性阻塞性肺疾病患者生活质量及中医证候的影响	2010	China	Liuzijue	Respiratory system diseases	Chronic Obstructive Pulmonary Disease(COPD)
1450	12周太极拳对青年人群儿茶酚胺类与血管紧张素-Ⅱ的影响	2015	China	Tai Chi	Others	Physical function
1451	八段锦对2型糖尿病患者健康状态调节临床研究	2014	China	Baduanjin	Endocrine, nutritional or metabolic diseases	Type 2 Diabetes
1452	易筋经对大学生心理健康和体质调节作用的研究	2017	China	Yijinjing	Others	Physiological function
1453	八段锦改善强直性脊柱炎患者躯体功能的价值	2012	China	Baduanjin	Musculoskeletal system and connective tissue disorders	Ankylosing spondylitis
1454	八段锦运动对强制隔离戒毒人员健康促进的实验研究	2018	China	Baduanjin	Mental, behavioural or neurodevelopmental disorders	Mental health
1455	传统华佗五禽戏对慢性阻塞性肺疾病稳定期患者肺功能的影响	2015	China	Wuqinxi	Respiratory system diseases	Chronic Obstructive Pulmonary Disease(COPD)
1456	八段锦练习对老年女性代谢综合征患者的影响	2016	China	Baduanjin	Endocrine, nutritional or metabolic diseases	Metabolic syndrome
1457	八段锦练习对中年男性代谢综合征患者作用的研究	2017	China	Baduanjin	Endocrine, nutritional or metabolic diseases	Metabolic syndrome
1458	八段锦对化疗期乳腺癌患者主客观认知功能的干预效果研究	2022	China	Baduanjin	Neoplasms	Breast cancer
1459	以循证理念为指导的健身气功六字诀对冠心病心绞痛患者生活质量的影响	2018	China	Liuzijue	Circulatory system diseases	Coronary Heart Disease
1460	易筋经运动对老年人骨密度与性激素的影响	2016	China	Yijinjing	Musculoskeletal system and connective tissue disorders	Bone density loss
1461	八段锦康复训练对慢性阻塞性肺疾病稳定期患者康复效果研究	2022	China	Baduanjin	Respiratory system diseases	Chronic Obstructive Pulmonary Disease(COPD)
1462	基于中医学理论的八段锦对大学生血脂和生理功能的影响研究	2016	China	Baduanjin	Others	Biochemical index
1463	八段锦运动处方治疗卵巢储备功能低下的临床研究	2020	China	Baduanjin	Genitourinary system diseases	Low ovarian reserve
1464	八段锦干预慢性心力衰竭伴抑郁状态患者的临床研究	2022	China	Baduanjin	Circulatory system diseases	Heart failure
1465	太极拳运动对老年人积极老龄化的影响	2020	China	Tai Chi	Others	Physiological function
1466	广场舞和太极拳锻炼对中老年女性动态平衡能力的影响	2018	China	Tai Chi	Others	Balance function
1467	中医八段锦有氧运动对高血压病患者焦虑情绪的影响	2019	China	Baduanjin	Circulatory system diseases	Hypertension
1468	八段锦对心肌梗死后心力衰竭患者心功能及生活质量的影响	2021	China	Baduanjin	Circulatory system diseases	Heart failure
1469	基于八段锦的慢病自我管理小组对血脂异常的干预观察	2020	China	Baduanjin	Endocrine, nutritional or metabolic diseases	Dyslipemia
1470	八段锦养身操对颈型颈椎病康复期的疗效观察	2022	China	Baduanjin	Musculoskeletal system and connective tissue disorders	Cervical spondylopathy
1471	八段锦锻炼对社区高危跌倒风险老年人生存质量影响的临床观察	2016	China	Baduanjin	Others	Quality of life
1472	八段锦锻炼干预社区老年人跌倒风险60例	2017	China	Baduanjin	Others	Fall prevention
1473	现代太极拳和慢跑练习对老年人平衡能力影响的初探	2019	China	Tai Chi	Others	Balance function
1474	易筋经功法在神经根型颈椎病治疗中的应用效果观察	2022	China	Yijinjing	Musculoskeletal system and connective tissue disorders	Cervical spondylopathy
1475	八段锦对社区2型糖尿病血糖稳态干预和脑功能磁共振成像的研究	2019	China	Baduanjin	Endocrine, nutritional or metabolic diseases	Type 2 Diabetes
1476	八段锦辅助治疗2型糖尿病的临床疗效观察	2015	China	Baduanjin	Endocrine, nutritional or metabolic diseases	Type 2 Diabetes
1477	八段锦对糖尿病前期生理心理调节的机制探讨及量效关系研究	2016	China	Baduanjin	Endocrine, nutritional or metabolic diseases	pre-diabetes
1478	八段锦对肠癌术后化疗过程中患者食欲及睡眠质量的影响	2018	China	Baduanjin	Neoplasms	Intestinal cancer
1479	太极拳对大学生健康生活方式影响研究--以桂林医学院为例	2022	China	Tai Chi	Others	Physiological function
1480	八段锦养生法对糖尿病前期的干预作用分析	2011	China	Baduanjin	Endocrine, nutritional or metabolic diseases	pre-diabetes
1481	太极拳和八段锦在改善冠心病病人焦虑、抑郁情绪中的应用	2016	China	Tai Chi	Circulatory system diseases	Coronary Heart Disease
1482	六字诀呼吸操在中重度支气管哮喘患儿中的应用研究	2020	China	Liuzijue	Respiratory system diseases	Bronchial asthma
1483	健身气功五禽戏对60-65岁女性人体成分和平衡能力影响的研究	2021	China	Wuqinxi	Others	Balance function
1484	六字诀功法训练治疗脑卒中后痉挛型构音障碍	2021	China	Liuzijue	Nervous system diseases	Stroke
1485	八段锦对轻度认知障碍老年人注意力的影响	2017	China	Baduanjin	Mental, behavioural or neurodevelopmental disorders	Mild cognitive impairment
1486	八段锦对规律血液透析患者生活质量的影响	2020	China	Baduanjin	Genitourinary system diseases	Hemodialysis
1487	五禽戏练习对老年男性原发性高血压患者血压的影响研究	2022	China	Wuqinxi	Circulatory system diseases	Hypertension
1488	习练健身气功·八段锦改善中老年人椎-基底动脉供血不足61例观察	2010	China	Baduanjin	Circulatory system diseases	Vertebrobasilar artery insufficiency
1489	健身气功·大舞对2型糖尿病患者步态的影响研究	2021	China	Da Wu	Endocrine, nutritional or metabolic diseases	Type 2 Diabetes
1490	改良坐位五禽戏在机械通气患者ICU获得性衰弱中的应用研究	2022	China	Wuqinxi	Respiratory system diseases	Lung function
1491	八段锦锻炼对大学生阳虚体质的影响	2023	China	Baduanjin	Others	Physiological function
1492	八式太极拳运动对原发性高血压患者血压水平、血管内皮功能及生活质量的影响	2018	China	Tai Chi	Circulatory system diseases	Hypertension
1493	六字诀对缺血性脑卒中偏瘫患者心功能的影响	2020	China	Liuzijue	Nervous system diseases	Stroke
1494	八段锦对脑卒中患者运动功能恢复影响的临床研究	2019	China	Baduanjin	Nervous system diseases	Stroke
1495	太极拳运动与功能锻炼对肩周炎康复效果的对比研究	2014	China	Tai Chi	Musculoskeletal system and connective tissue disorders	Periarthritis of shoulder
1496	八段锦锻炼对颈椎病颈痛疗效的影响	2020	China	Baduanjin	Musculoskeletal system and connective tissue disorders	Cervical spondylopathy
1497	八段锦锻炼影响罪犯负面心理的实证研究	2022	China	Baduanjin	Mental, behavioural or neurodevelopmental disorders	Mental health
1498	八段锦小组治疗对脑卒中后疲劳的康复效果研究	2020	China	Baduanjin	Nervous system diseases	Stroke
1499	八段锦和静力性抗阻训练对大学生亚健康态颈部不适的干预效果研究	2018	China	Baduanjin	Musculoskeletal system and connective tissue disorders	Cervical spine disease
1500	太极拳训练对帕金森患者心理健康及平衡能力的影响	2023	China	Tai Chi	Nervous system diseases	Parkinson's disease
1501	太极拳对增强女大学生血清总补体活性的影响	2006	China	Tai Chi	Others	Biochemical index
1502	改良式易筋经在颈型颈椎病康复护理中的应用	2017	China	Yijinjing	Musculoskeletal system and connective tissue disorders	Cervical spondylopathy
1503	八段锦运动对脑卒中后认知障碍患者运动功能的影响	2018	China	Baduanjin	Mental, behavioural or neurodevelopmental disorders	Mild cognitive impairment
1504	八段锦运动对社区脑卒中高危人群睡眠质量的影响	2018	China	Baduanjin	Nervous system diseases	Stroke
1505	八段锦对肿瘤化疗病人癌因性疲乏的影响	2015	China	Baduanjin	Neoplasms	Cancer-Related Fatigue
1506	24式简化太极拳对绝经后女性骨密度的影响	2017	China	Tai Chi	Musculoskeletal system and connective tissue disorders	Bone density loss
1507	八段锦对腰椎间盘突出症患者血清IL-1β、IL-6及TNF-α的影响	2015	China	Baduanjin	Musculoskeletal system and connective tissue disorders	Lumbar disc herniation
1508	八段锦在腰椎间盘突出症所致腰腿痛治疗中的应用	2015	China	Baduanjin	Musculoskeletal system and connective tissue disorders	Lumbar disc herniation
1509	五禽戏在腰椎间盘突出症患者椎间孔镜术后康复护理中的应用	2021	China	Wuqinxi	Musculoskeletal system and connective tissue disorders	Lumbar disc herniation
1510	易筋经早期康复在重症脑卒中偏瘫患者Barthel指数、FMA评分、SF-36评分	2022	China	Yijinjing	Nervous system diseases	Stroke
1511	卧式八段锦康复运动对心功能Ⅲ～Ⅳ级稳定期心衰患者生活质量的影响	2019	China	Baduanjin	Circulatory system diseases	Heart failure
1512	体医融合模式下八段锦锻炼对社区糖尿病前期患者的疗效观察	2022	China	Baduanjin	Endocrine, nutritional or metabolic diseases	pre-diabetes
1513	健身气功八段锦在改善中老年人椎基底动脉供血不足的临床观察	2021	China	Baduanjin	Circulatory system diseases	Vertebrobasilar artery insufficiency
1514	健身气功八段锦锻炼治疗大学生慢性颈痛患者的疗效观察	2018	China	Baduanjin	Musculoskeletal system and connective tissue disorders	Neck pain
1515	八段锦锻炼对“体弱”大学生身体自尊与运动动机的影响	2020	China	Baduanjin	Others	Fatigue
1516	太极拳运动对老年稳定性心绞痛患者的影响	2018	China	Tai Chi	Circulatory system diseases	Angina pectoris
1517	水中六字诀对COPD稳定期肺肾气虚证患者康复效果的研究	2021	China	Liuzijue	Respiratory system diseases	Chronic Obstructive Pulmonary Disease(COPD)
1518	易筋经“托天桩”对大学生阳虚型体质的影响	2016	China	Yijinjing	Others	Physiological function
1519	易筋经“托天桩”锻炼对大学生阳虚型体质的影响	2019	China	Yijinjing	Others	Physiological function
1520	新编八段锦练习对中老年人血脂及血清IL-6、APN和MFG-E8的影响	2022	China	Baduanjin	Others	Biochemical index
1521	八段锦对42例胃肠道恶性肿瘤术后康复期患者癌因性疲乏及生活质量的影响	2020	China	Baduanjin	Neoplasms	Intestinal cancer
1522	太极桩功对中风后偏瘫平衡功能障碍患者的影响	2014	China	Tai Chi	Nervous system diseases	Stroke
1523	八段锦训练对肝豆状核变性患者步态障碍改善效果观察	2023	China	Baduanjin	Musculoskeletal system and connective tissue disorders	Hepatolenticular degeneration
1524	华佗五禽戏防治绝经后骨质疏松症腰背痛的效果观察	2023	China	Wuqinxi	Musculoskeletal system and connective tissue disorders	Osteoporosis
1525	八式太极拳对乳腺癌患者癌因性疲乏影响的研究	2019	China	Tai Chi	Neoplasms	Breast cancer
1526	习练健身气功五禽戏对城市空巢老人生活质量的影响研究	2016	China	Wuqinxi	Others	Quality of life
1527	健身气功·八段锦对老年人心肺功能影响	2013	China	Baduanjin	Circulatory system diseases	Cardiac fitness
1528	健身气功八段锦对更年期女性功能性室性早搏的临床康复疗效观察	2018	China	Baduanjin	Circulatory system diseases	Coronary Heart Disease
1529	易筋经功法练习对改善围绝经期失眠伴抑郁状态的效果观察	2018	China	Yijinjing	Genitourinary system diseases	Perimenopausal syndrome
1530	改良易筋经对社区老年人动静态平衡功能的影响	2022	China	Yijinjing	Others	Balance function
1531	八段锦训练对尘肺患者肺灌洗术后的疗效及运动能力、生活质量的影响	2022	China	Baduanjin	Respiratory system diseases	Pneumoconiosis
1532	八段锦运动干预对慢性乙型肝炎患者生活质量的影响	2011	China	Baduanjin	Infectious diseases	Chronic viral hepatitis B
1533	八段锦对大学生心理状态和体质调节作用的研究	2017	China	Baduanjin	Others	Physiological function
1534	健身气功八段锦对结直肠癌术后患者情绪、细胞免疫及生活质量的影响	2020	China	Baduanjin	Neoplasms	Gastrointestinal neoplasms
1535	八段锦锻炼对男性慢性精神分裂症住院患者康复的影响	2012	China	Baduanjin	Mental, behavioural or neurodevelopmental disorders	Schizophrenia
1536	改良式八段锦对急性冠状动脉综合征支架术后患者心肺运动能力的影响	2020	China	Baduanjin	Circulatory system diseases	Coronary Heart Disease
1537	健身气功·五禽戏对高脂血症患者细胞黏附分子及血脂水平的影响	2009	China	Wuqinxi	Endocrine, nutritional or metabolic diseases	Dyslipemia
1538	24式太极拳运动对中老年人心肺功能的影响研究	2013	China	Tai Chi	Circulatory system diseases	Cardiac fitness
1539	习练八段锦对重症肌无力ⅡA型患者生存质量的影响	2020	China	Baduanjin	Musculoskeletal system and connective tissue disorders	Myasthenia gravis
1540	太极拳改善乳腺癌患者生存质量随机对照试验的系统评价	2013	China	Tai Chi	Neoplasms	Breast cancer
1541	太极拳对人体平衡能力影响的实证研究	2013	China	Tai Chi	Others	Balance function
1542	八段锦调补肺脾肾法在COPD患者辅助治疗中的应用	2016	China	Baduanjin	Respiratory system diseases	Chronic Obstructive Pulmonary Disease(COPD)
1543	八段锦对慢性心衰竭患者心功能及日常生活的影响	2020	China	Baduanjin	Circulatory system diseases	Heart failure
1544	太极拳训练联合常规康复训练治疗脑卒中后平衡功能障碍临床观察	2020	China	Tai Chi	Nervous system diseases	Stroke
1545	健身气功八段锦在慢性阻塞性肺疾病稳定期肺康复中的疗效评价	2017	China	Baduanjin	Respiratory system diseases	Chronic Obstructive Pulmonary Disease(COPD)
1546	健身气功易筋经对大学生平衡能力及柔韧素质影响的研究	2012	China	Yijinjing	Others	Balance function
1547	改良太极拳对于缺血性脑卒中偏瘫患者步行能力康复的疗效观察	2019	China	Tai Chi	Nervous system diseases	Stroke
1548	健身气功·六字诀对肝火亢盛型高血压患者的影响研究	2017	China	Liuzijue	Circulatory system diseases	Hypertension
1549	八段锦对社区2型糖尿病患者的临床观察及对CCK改变机制的研究	2018	China	Baduanjin	Endocrine, nutritional or metabolic diseases	Type 2 Diabetes
1550	太极拳治疗脑卒中后疲劳的临床观察	2021	China	Tai Chi	Nervous system diseases	Stroke
1551	八段锦对高血压患者生存质量及自主神经反应的影响	2012	China	Baduanjin	Circulatory system diseases	Hypertension
1552	八段锦锻炼对高血压患者自主神经反应的影响	2014	China	Baduanjin	Circulatory system diseases	Hypertension
1553	八段锦锻炼对高血压患者生存质量的影响	2015	China	Baduanjin	Circulatory system diseases	Hypertension
1554	八段锦对高血压患者事件刺激下活动耐力的影响	2015	China	Baduanjin	Circulatory system diseases	Hypertension
1555	八段锦锻炼对脑卒中患者平衡功能的干预研究	2019	China	Baduanjin	Nervous system diseases	Stroke
1556	太极拳运动对中老年女性外周血白细胞和红细胞表面CD55/CD59表达的影响	2016	China	Tai Chi	Others	Biochemical index
1557	新版五禽戏对关节镜下气滞血瘀型冻结肩术后早期康复的临床研究	2021	China	Wuqinxi	Musculoskeletal system and connective tissue disorders	Frozen shoulder
1558	五禽戏对冻结肩关节功能恢复的疗效观察	2020	China	Wuqinxi	Musculoskeletal system and connective tissue disorders	Frozen shoulder
1559	太极拳对原发性高血压患者血压及生活质量影响系统评价	2015	China	Tai Chi	Circulatory system diseases	Hypertension
1560	太极拳辅助康复治疗乳腺癌术后不良反应的系统评价	2016	China	Tai Chi	Neoplasms	Breast cancer
1561	太极拳锻炼对在职警察血脂和血管壁弹性的影响效果	2020	China	Tai Chi	Endocrine, nutritional or metabolic diseases	Type 2 Diabetes
1562	关于易筋经导引法干预老年患者颈部疲劳的动态评价	2022	China	Yijinjing	Musculoskeletal system and connective tissue disorders	Neck pain
1563	“早太极、晚八段”对社区2型糖尿病失眠患者睡眠质量的影响	2013	China	Tai Chi	Endocrine, nutritional or metabolic diseases	Type 2 Diabetes
1564	健身气功八段锦对2型糖尿病的辅助治疗观察	2012	China	Baduanjin	Endocrine, nutritional or metabolic diseases	Type 2 Diabetes
1565	太极拳训练对帕金森患者心理健康及生活质量的影响	2016	China	Tai Chi	Nervous system diseases	Stroke
1566	八段锦对2型糖尿病合并抑郁患者心理及生活质量的影响	2017	China	Baduanjin	Endocrine, nutritional or metabolic diseases	Type 2 Diabetes
1567	温泉水中太极拳锻炼对腰椎和下肢骨折患者平衡及步行能力的影响	2015	China	Tai Chi	Musculoskeletal system and connective tissue disorders	Fracture
1568	八段锦对膝骨关节炎患者膝关节稳定性及平衡功能影响的试验研究	2019	China	Baduanjin	Musculoskeletal system and connective tissue disorders	Knee Osteoarthritis
1569	五禽戏对慢性心力衰竭患者6 min步行试验距离的影响	2022	China	Wuqinxi	Circulatory system diseases	Heart failure
1570	易筋经功法锻炼对人体平衡功能的影响	2022	China	Yijinjing	Others	Balance function
1571	保健气功易筋经对中学生脊柱功能影响的实验研究	2016	China	Yijinjing	Musculoskeletal system and connective tissue disorders	Spinal function
1572	健身气功六字诀对2型糖尿病伴抑郁状态患者的影响	2018	China	Liuzijue	Endocrine, nutritional or metabolic diseases	Type 2 Diabetes
1573	两式八段锦对临床医生颈椎亚健康状态的疗效观察	2022	China	Baduanjin	Musculoskeletal system and connective tissue disorders	Cervical spondylopathy
1574	八段锦运动在冠心病患者PCI术后心脏康复中的应用	2019	China	Baduanjin	Circulatory system diseases	Coronary Heart Disease
1575	规律八段锦运动对COPD稳定期患者肺功能、疲乏状况及活动耐力的效果评价	2019	China	Baduanjin	Respiratory system diseases	Chronic Obstructive Pulmonary Disease(COPD)
1576	太极拳训练在脑卒中合并2型糖尿病患者中的应用	2022	China	Tai Chi	Nervous system diseases	Stroke
1577	八段锦干预生理性频发房性早搏效果观察	2014	China	Baduanjin	Circulatory system diseases	Cardiac fitness
1578	颈操八段锦锻炼对颈椎病社区康复效果的评价	2008	China	Baduanjin	Musculoskeletal system and connective tissue disorders	Cervical spondylopathy
1579	八段锦对社区血脂轻度异常的痰湿体质人群脂代谢的影响	2016	China	Baduanjin	Endocrine, nutritional or metabolic diseases	Dyslipemia
1580	太极平衡法治疗中风后偏瘫步行功能障碍的临床分析	2016	China	Tai Chi	Nervous system diseases	Stroke
1581	太极平衡法治疗中风后偏瘫平衡障碍的临床研究	2013	China	Tai Chi	Nervous system diseases	Stroke
1582	太极拳锻炼对感觉系统和平衡能力的影响	2018	China	Tai Chi	Others	Balance function
1583	不同强度的太极拳练习对中老年人血流变指标的影响	2014	China	Tai Chi	Others	Biochemical index
1584	少林易筋经对高血压病患者心境干预效果研究	2017	China	Yijinjing	Circulatory system diseases	Hypertension
1585	太极拳运动对老年人心血管功能的影响研究	2016	China	Tai Chi	Circulatory system diseases	Cardiac fitness
1586	五禽戏对慢性阻塞性肺疾病中度稳定期的影响	2021	China	Wuqinxi	Respiratory system diseases	Chronic Obstructive Pulmonary Disease(COPD)
1587	太极拳对慢性阻塞性肺疾病康复疗效观察	2004	China	Tai Chi	Respiratory system diseases	Chronic Obstructive Pulmonary Disease(COPD)
1588	坐式八段锦对老年COPD患者睡眠质量的影响	2022	China	Baduanjin	Respiratory system diseases	Chronic Obstructive Pulmonary Disease(COPD)
1589	“六字诀”呼吸功能训练干预非特异性腰痛的临床疗效研究	2021	China	Liuzijue	Musculoskeletal system and connective tissue disorders	Low back pain
1590	八段锦对慢性心力衰竭患者心肺功能康复的影响研究	2021	China	Baduanjin	Circulatory system diseases	Heart failure
1591	八段锦辅助治疗老年原发性高血压伴失眠临床研究	2022	China	Baduanjin	Circulatory system diseases	Hypertension
1592	24式简化太极拳对老年原发性高血压伴轻度焦虑状态的影响	2019	China	Tai Chi	Circulatory system diseases	Hypertension
1593	八段锦对慢性肾脏病3-5期合并高血压患者血压的影响	2019	China	Baduanjin	Genitourinary system diseases	Chronic Kidney Disease
1594	五禽戏之猿提对青年颈型颈椎病患者颈部运动功能的影响	2020	China	Wuqinxi	Musculoskeletal system and connective tissue disorders	Cervical spondylopathy
1595	易筋经干预中老年人高脂血症的临床研究	2014	China	Yijinjing	Endocrine, nutritional or metabolic diseases	Dyslipemia
1596	太极拳运动对帕金森病患者认知功能及健康相关生活质量的影响	2018	China	Tai Chi	Nervous system diseases	Parkinson's disease
1597	太极拳对卒中后抑郁患者运动功能及抑郁状态的影响	2017	China	Tai Chi	Nervous system diseases	Stroke
1598	八段锦对慢性阻塞性肺病稳定期老年患者生活质量的影响	2016	China	Baduanjin	Respiratory system diseases	Chronic Obstructive Pulmonary Disease(COPD)
1599	易筋经功法对膝骨关节炎患者膝关节稳定性影响的临床研究	2020	China	Yijinjing	Musculoskeletal system and connective tissue disorders	Knee Osteoarthritis
1600	易筋经功法训练对膝骨关节炎患者膝关节功能的影响	2019	China	Yijinjing	Musculoskeletal system and connective tissue disorders	Knee Osteoarthritis
1601	八段锦对认知衰弱老年人氧化应激和慢性炎症的影响研究	2022	China	Baduanjin	Mental, behavioural or neurodevelopmental disorders	Mild cognitive impairment
1602	习练健身气功·五禽戏对改善老年糖尿病足患者平衡能力的研究	2017	China	Wuqinxi	Endocrine, nutritional or metabolic diseases	Diabetes
1603	八段锦运动处方改善气阴两虚证2型糖尿病患者胰岛β细胞功能的临床研究	2019	China	Baduanjin	Endocrine, nutritional or metabolic diseases	Type 2 Diabetes
1604	太极拳运动对女大学生心境以及安静状态下β内啡肽的影响	2008	China	Tai Chi	Mental, behavioural or neurodevelopmental disorders	Mental health
1605	八段锦Ⅰ期心脏康复运动对急性心肌梗死经皮冠脉介入术后患者心肺功能及睡眠质量的影响	2022	China	Baduanjin	Circulatory system diseases	Myocardial infarction
1606	健身气功·五禽戏课外体育活动对小学生脊柱发育影响的实证研究	2021	China	Wuqinxi	Musculoskeletal system and connective tissue disorders	Spinal disorders
1607	传统功法八段锦练习对神经根型颈椎病患者的疗效分析	2021	China	Baduanjin	Musculoskeletal system and connective tissue disorders	Cervical spondylopathy
1608	太极十式运动对脑卒中偏瘫患者的疗效观察	2012	China	Tai Chi	Nervous system diseases	Stroke
1609	八段锦运动干预对颈肩综合征手术室护士颈椎功能的影响	2020	China	Baduanjin	Musculoskeletal system and connective tissue disorders	Neck and shoulder syndrome
1610	八段锦对养老机构老年失眠患者睡眠质量及焦虑状况的疗效研究	2019	China	Baduanjin	Sleep-wake disorders	Insomnia
1611	太极平衡操的团体疗法在改善帕金森病患者平衡功能及抑郁状态的效果观察	2020	China	Tai Chi	Nervous system diseases	Parkinson's disease
1612	太极推手训练对散打运动员摔与防摔能力及力量耐力水平影响的研究	2007	China	Tai Chi	Others	Fall prevention
1613	八段锦运动疗法干预高血压肥胖患者104例临床观察	2013	China	Baduanjin	Circulatory system diseases	Hypertension
1614	太极拳练习对大脑白质影响的DTI评价初期研究	2013	China	Tai Chi	Others	Physiological function
1615	基于互联网八段锦干预对乳腺癌术后患者生活质量及体适能作用研究	2021	China	Baduanjin	Neoplasms	Breast cancer
1616	八段锦应用于冠心病慢性心衰患者Ⅱ期康复的随机对照研究	2018	China	Baduanjin	Circulatory system diseases	Heart failure
1617	六字诀训练对脑卒中恢复期患者平衡功能和呼吸功能的影响	2022	China	Liuzijue	Nervous system diseases	Stroke
1618	五禽戏对预防社区老年跌倒的研究	2020	China	Wuqinxi	Others	Fall prevention
1619	健身气功八段锦在慢性阻塞性肺疾病稳定期肺康复中的疗效评价	2019	China	Baduanjin	Respiratory system diseases	Chronic Obstructive Pulmonary Disease(COPD)
1620	健身气功·八段锦对肥胖女大学生脂代谢的影响	2017	China	Baduanjin	Endocrine, nutritional or metabolic diseases	Obesity
1621	坐式八段锦对于下肢溃疡创面疼痛情况的影响研究	2015	China	Baduanjin	Skin diseases	Ulcer of lower limb
1622	五禽戏——猿提改良动作在咽期吞咽障碍康复中的应用研究	2020	China	Wuqinxi	Nervous system diseases	Stroke
1623	坐式八段锦对急性前壁心肌梗死PCI术后患者心功能康复的影响	2022	China	Baduanjin	Circulatory system diseases	Coronary Heart Disease
1624	6个月健身气功·五禽戏锻炼前后中老年人脂代谢变化	2008	China	Wuqinxi	Endocrine, nutritional or metabolic diseases	Dyslipemia
1625	6个月健身气功五禽戏锻炼前后中老年人外周血T淋巴细胞的变化	2007	China	Wuqinxi	Others	Biochemical index
1626	健身气功八段锦锻炼应用于慢性阻塞性肺疾病稳定期患者效果观察	2019	China	Baduanjin	Respiratory system diseases	Chronic Obstructive Pulmonary Disease(COPD)
1627	太极拳改善中老年人脊柱稳定性的实验研究	2016	China	Tai Chi	Musculoskeletal system and connective tissue disorders	Spinal disorders
1628	八段锦改善老年脑卒中康复治疗患者下肢平衡功能及步态应用研究	2020	China	Baduanjin	Nervous system diseases	Stroke
1629	健身气功·易筋经对高脂血症患者血脂的影响及机理初探	2014	China	Yijinjing	Endocrine, nutritional or metabolic diseases	Dyslipemia
1630	改良八段锦对高龄髋部骨折非手术患者常见并发症的干预	2018	China	Baduanjin	Musculoskeletal system and connective tissue disorders	Fracture
1631	太极拳练习对慢性非特异性下背痛患者作用的事件相关电位研究	2018	China	Tai Chi	Musculoskeletal system and connective tissue disorders	Low back pain
1632	新易筋疗法治疗肩周炎的临床研究	2011	China	Yijinjing	Musculoskeletal system and connective tissue disorders	Periarthritis of shoulder
1633	新易筋疗法治疗胸椎小关节紊乱96例	2011	China	Yijinjing	Musculoskeletal system and connective tissue disorders	the small joints disorder
1634	太极拳与健身跑锻炼对血压的影响	2004	China	Tai Chi	Circulatory system diseases	Hypertension
1635	八段锦锻炼对中老年妇女血液流变学的影响	2011	China	Baduanjin	Others	Physical function
1636	太极拳对早期膝骨关节炎患者步态影响的研究	2018	China	Tai Chi	Musculoskeletal system and connective tissue disorders	Knee Osteoarthritis
1637	疫情防控背景下健身气功八段锦对高校学生亚健康状态的影响	2022	China	Baduanjin	Others	Physiological function
1638	健身气功·六字诀对大学生身体形态、机能和素质的影响	2013	China	Liuzijue	Others	Physiological function
1639	八段锦对中风偏瘫患者上下肢运动功能及平衡能力的影响	2015	China	Baduanjin	Nervous system diseases	Stroke
1640	易筋经对中老年人平衡功能的试验研究	2009	China	Yijinjing	Others	Balance function
1641	八段锦对肥胖男大学生减肥效果的试验研究	2023	China	Baduanjin	Endocrine, nutritional or metabolic diseases	Obesity
1642	五禽戏对膝关节骨关节炎的疗效	2021	China	Wuqinxi	Musculoskeletal system and connective tissue disorders	Knee Osteoarthritis
1643	太极拳对老年期抑郁症患者恢复期情绪的影响	2018	China	Tai Chi	Mental, behavioural or neurodevelopmental disorders	Depression
1644	简易版八段锦对慢性心力衰竭患者心功能及生活质量的影响研究	2020	China	Yijinjing	Circulatory system diseases	Heart failure
1645	长期练习太极拳对肥胖大学生脂代谢及关联激素的影响	2011	China	Tai Chi	Endocrine, nutritional or metabolic diseases	Obesity
1646	太极拳练习对老年男性糖尿病人心肺耐力及血糖、血脂的影响	2019	China	Tai Chi	Endocrine, nutritional or metabolic diseases	Diabetes
1647	24式太极拳运动干预对中老年女性高脂血症患者血浆TXB2、6-K-PGF1α水平的影响	2015	China	Tai Chi	Endocrine, nutritional or metabolic diseases	Dyslipemia
1648	八段锦对护理人员非特异性腰背痛的改善作用	2019	China	Baduanjin	Musculoskeletal system and connective tissue disorders	Low back pain
1649	八段锦有氧训练对尘肺患者康复效果的影响	2020	China	Baduanjin	Respiratory system diseases	Pneumoconiosis
1650	六字诀对缺血性脑卒中偏瘫患者肺功能的影响	2020	China	Liuzijue	Nervous system diseases	Stroke
1651	八段锦运动在腹膜透析患者中的应用效果评价	2022	China	Baduanjin	Genitourinary system diseases	Hemodialysis
1652	八段锦运动治疗肩周炎的临床效果	2018	China	Baduanjin	Musculoskeletal system and connective tissue disorders	Periarthritis of shoulder
1653	2型糖尿病患者练习太极拳对其血糖的影响分析	2015	China	Tai Chi	Endocrine, nutritional or metabolic diseases	Type 2 Diabetes
1654	八段锦对慢性阻塞性肺疾病稳定期病人生活质量的影响	2016	China	Baduanjin	Respiratory system diseases	Chronic Obstructive Pulmonary Disease(COPD)
1655	八段锦对慢性阻塞性肺疾病稳定期社区老年患者肺外表现的影响	2016	China	Baduanjin	Respiratory system diseases	Chronic Obstructive Pulmonary Disease(COPD)
1656	从“中医整体观念”探讨易筋经对老年性失眠干预效果研究	2022	China	Yijinjing	Sleep-wake disorders	Insomnia
1657	习练八段锦对广泛性焦虑症临床疗效的影响	2016	China	Baduanjin	Mental, behavioural or neurodevelopmental disorders	Anxiety
1658	太极拳运动对慢性下腰痛患者步态影响的实验研究	2014	China	Tai Chi	Musculoskeletal system and connective tissue disorders	Low back pain
1659	八段锦功法锻炼改善轮班睡眠障碍女性护理人员疲劳状态的临床观察	2021	China	Baduanjin	Sleep-wake disorders	Sleep disorders
1660	健身气功·易筋经锻炼对改善脑卒中偏瘫患者运动功能的研究	2010	China	Yijinjing	Nervous system diseases	Stroke
1661	太极拳运动对高血糖患者血糖及血脂的影响	2006	China	Tai Chi	Endocrine, nutritional or metabolic diseases	pre-diabetes
1662	八段锦健身气功锻炼对大学生肺功能的影响	2016	China	Baduanjin	Respiratory system diseases	Lung function
1663	太极拳锻炼对亚急性腰椎间盘突出症的康复影响	2012	China	Tai Chi	Musculoskeletal system and connective tissue disorders	Lumbar disc herniation
1664	八段锦对心力衰竭患者心功能及心理影响的临床研究	2022	China	Baduanjin	Circulatory system diseases	Heart failure
1665	改良易筋经团体训练对脑卒中恢复期认知障碍患者的康复效果观察	2019	China	Yijinjing	Nervous system diseases	Stroke
1666	改良易筋经对脑卒中恢复期睡眠障碍患者睡眠质量的影响	2020	China	Yijinjing	Nervous system diseases	Stroke
1667	太极拳练习对大学生肩颈腰背疼痛的改善效果评价	2019	China	Tai Chi	Musculoskeletal system and connective tissue disorders	Back pain
1668	八段锦“调宗气”对慢性阻塞性肺疾病患者营养状况及心肺康复评定的影响	2017	China	Baduanjin	Respiratory system diseases	Chronic Obstructive Pulmonary Disease(COPD)
1669	八段锦对2型糖尿病患者生理与心理作用的临床观察	2006	China	Baduanjin	Endocrine, nutritional or metabolic diseases	Type 2 Diabetes
1670	太极拳干预心肌梗死患者早期心功能康复疗效分析	2022	China	Tai Chi	Circulatory system diseases	Myocardial infarction
1671	五禽戏促进女性大学生脊柱平衡性效应研究	2018	China	Wuqinxi	Musculoskeletal system and connective tissue disorders	Spinal balance
1672	八段锦康复训练对老年脑卒中偏瘫患者肢体运动功能、日常生活和生活质量的影响	2021	China	Baduanjin	Nervous system diseases	Stroke
1673	五禽戏对中年男性代谢综合征的干预效果及机制探讨	2015	China	Wuqinxi	Endocrine, nutritional or metabolic diseases	Metabolic syndrome
1674	太极拳训练对心内科老年患者睡眠质量的影响	2017	China	Tai Chi	Sleep-wake disorders	Sleep quality
1675	健身气功易筋经促进慢性阻塞性肺疾病稳定期患者康复	2016	China	Yijinjing	Respiratory system diseases	Chronic Obstructive Pulmonary Disease(COPD)
1676	太极康复操对女性甲基苯丙胺依赖者心率变异性及相关指标影响的实证研究	2018	China	Tai Chi	Mental, behavioural or neurodevelopmental disorders	Drug dependence
1677	五禽戏对中老年颈型颈椎病患者简化McGill疼痛询问表疼痛指数的影响	2015	China	Wuqinxi	Musculoskeletal system and connective tissue disorders	Cervical spondylopathy
1678	太极拳对脑卒中偏瘫患者平衡功能及步行能力的影响	2016	China	Tai Chi	Nervous system diseases	Stroke
1679	功法锻炼改善颈椎曲度异常的临床研究	2018	China	Baduanjin	Musculoskeletal system and connective tissue disorders	Abnormal cervical curvature
1680	八段锦改善2型糖尿病周围神经病变45例临床观察	2015	China	Baduanjin	Endocrine, nutritional or metabolic diseases	Type 2 Diabetes
1681	八段锦锻炼对社区老年人群睡眠状况的短期影响	2018	China	Baduanjin	Sleep-wake disorders	Sleep quality
1682	养生太极拳对慢性阻塞性肺疾病患者康复的影响	2017	China	Tai Chi	Respiratory system diseases	Chronic Obstructive Pulmonary Disease(COPD)
1683	健身气功易筋经对高校学生群体亚健康态颈部疲劳的影响	2015	China	Yijinjing	Musculoskeletal system and connective tissue disorders	Neck fatigue
1684	五禽戏对糖尿病合并急性脑梗塞后患者肢体运动功能的影响	2014	China	Wuqinxi	Endocrine, nutritional or metabolic diseases	Diabetes
1685	太极和多模式康复训练对轻中度原发性帕金森病患者平衡及运动能力的影响	2015	China	Tai Chi	Nervous system diseases	Parkinson's disease
1686	太极拳锻炼对多发性肌炎患者生活质量的护理研究	2019	China	Tai Chi	Musculoskeletal system and connective tissue disorders	Polymyositis
1687	太极十三式导引康复操对女子强戒人员身心干预研究	2020	China	Tai Chi	Mental, behavioural or neurodevelopmental disorders	Mental health
1688	太极拳对患有非特异性腰痛的老年女性患者时空步态特征和动态平衡能力的影响	2022	China	Tai Chi	Musculoskeletal system and connective tissue disorders	Low back pain
1689	太极拳桩功训练对老年人抗摔倒能力的影响	2018	China	Tai Chi	Others	Fall prevention
1690	五禽戏治疗孤独症谱系障碍随机平行对照研究	2019	China	Wuqinxi	Mental, behavioural or neurodevelopmental disorders	Mental health
1691	“六字诀”呼吸法对慢性阻塞性肺疾病稳定期病人运动耐力的影响	2009	China	Liuzijue	Respiratory system diseases	Chronic Obstructive Pulmonary Disease(COPD)
1692	16周太极拳和快走锻炼对老年女性呼吸机能的影响	2012	China	Tai Chi	Respiratory system diseases	Lung function
1693	易筋经练习干预非特异性慢性腰痛的研究	2022	China	Yijinjing	Musculoskeletal system and connective tissue disorders	Low back pain
1694	健身气功·八段锦对超重或肥胖中年女性代谢综合征相关指标的影响	2008	China	Baduanjin	Endocrine, nutritional or metabolic diseases	Obesity
1695	八段锦序贯疗法对ST段抬高型心肌梗死患者经皮冠状动脉介入治疗术后生活质量的影响	2019	China	Baduanjin	Circulatory system diseases	Myocardial infarction
1696	太极拳锻炼治疗广泛性焦虑的疗效观察	2011	China	Tai Chi	Mental, behavioural or neurodevelopmental disorders	Anxiety
1697	健身气功八段锦对2型糖尿病患者生理和心理作用研究初探	2011	China	Baduanjin	Endocrine, nutritional or metabolic diseases	Type 2 Diabetes
1698	易筋经对老年肌肉减少症患者运动能力的实验研究	2022	China	Yijinjing	Musculoskeletal system and connective tissue disorders	Sarcopenia
1699	八段锦对护士亚健康状态干预效果的研究	2017	China	Baduanjin	Others	Physiological function
1700	中医八段锦对轻中度炎症性肠病患者疲乏及生活质量的影响	2018	China	Baduanjin	Digestive system diseases	Inflammatory bowel disease
1701	八段锦对急性心肌梗死PTCA术后Ⅰ期康复的影响研究	2021	China	Baduanjin	Circulatory system diseases	Myocardial infarction
1702	单一“云手”对老年人肢体运动功能干预效果的观察	2021	China	Tai Chi	Others	Physical function
1703	改良24式太极拳对脑卒中后抑郁的临床研究	2018	China	Tai Chi	Nervous system diseases	Stroke
1704	六字诀呼吸操在社区老年患者COPD并开腹术后延续护理的应用	2017	China	Liuzijue	Respiratory system diseases	Chronic Obstructive Pulmonary Disease(COPD)
1705	六字诀训练治疗脑卒中后运动性言语障碍患者的多中心临床研究	2021	China	Liuzijue	Nervous system diseases	Stroke
1706	六字诀训练治疗脑卒中后运动性构音障碍-呼吸控制异常的疗效观察	2020	China	Liuzijue	Nervous system diseases	Stroke
1707	八段锦对改善女大学生亚健康状态的可能性研究	2014	China	Baduanjin	Others	Physiological function
1708	太极拳运动对中年稳定期慢性阻塞性肺疾病患者肺功能的影响探讨	2019	China	Tai Chi	Respiratory system diseases	Chronic Obstructive Pulmonary Disease(COPD)
1709	太极拳对老年人血浆脂蛋白及血液流变学的影响	2001	China	Tai Chi	Others	Biochemical index
1710	六字诀训练对稳定期COPD患者运动能力影响的随机对照研究	2021	China	Liuzijue	Respiratory system diseases	Chronic Obstructive Pulmonary Disease(COPD)
1711	太极拳运动治疗肠易激综合征的疗效观察	2011	China	Tai Chi	Digestive system diseases	Irritable bowel syndrome
1712	八段锦对急诊PCI术后患者Ⅱ期心脏康复的疗效评价	2019	China	Baduanjin	Circulatory system diseases	Coronary Heart Disease
1713	健康气功八段锦对原发性青光眼患者心理状态及生存质量的影响	2016	China	Baduanjin	Ent diseases	Glaucoma
1714	八段锦在慢性肾衰失代偿期患者的应用效果分析	2017	China	Baduanjin	Genitourinary system diseases	Chronic renal failure
1715	太极拳规律性锻炼对改善中老年妇女静态平衡能力的影响	2013	China	Tai Chi	Others	Balance function
1716	易筋经功法对腰间盘突出症患者临床疗效的观察	2009	China	Yijinjing	Musculoskeletal system and connective tissue disorders	Lumbar disc herniation
1717	八段锦对类风湿关节炎社区干预作用研究	2015	China	Baduanjin	Musculoskeletal system and connective tissue disorders	Rheumatoid arthritis
1718	八段锦对类风湿关节炎患者上肢功能恢复的促进作用研究	2015	China	Baduanjin	Musculoskeletal system and connective tissue disorders	Rheumatoid arthritis
1719	八段锦锻炼用于慢性阻塞性肺疾病稳定期康复治疗的效果观察	2020	China	Baduanjin	Respiratory system diseases	Chronic Obstructive Pulmonary Disease(COPD)
1720	太极拳对青少年身心健康影响的研究	2010	China	Tai Chi	Others	Physiological function
1721	习练八段锦对广泛性焦虑症临床疗效影响的研究	2014	China	Baduanjin	Mental, behavioural or neurodevelopmental disorders	Anxiety
1722	中老年女性练习五禽戏时的实时心率变化	2005	China	Wuqinxi	Circulatory system diseases	Cardiac fitness
1723	太极拳运动对练习者执行控制的影响：来自ERPs的证据	2013	China	Tai Chi	Others	Physical function
1724	太极拳运动对认知控制改变的脑电反应	2012	China	Tai Chi	Mental, behavioural or neurodevelopmental disorders	Cognitive function
1725	太极拳、健步走对改善女性老年人静态平衡功能效果的对比研究	2009	China	Tai Chi	Others	Balance function
1726	五禽戏对类风湿关节炎患者疾病活动及其生活质量的影响	2020	China	Wuqinxi	Musculoskeletal system and connective tissue disorders	Rheumatoid arthritis
1727	太极云手对社区康复改善脑卒中后平衡功能障碍的效果观察	2019	China	Tai Chi	Nervous system diseases	Stroke
1728	围绝经期女性接受太极拳运动后骨密度的变化	2020	China	Tai Chi	Musculoskeletal system and connective tissue disorders	Bone density loss
1729	健身气功八段锦对社区老年人跌倒风险及跌倒自我效能的影响	2021	China	Baduanjin	Others	Fall prevention
1730	易筋经练习对中老年下肢各关节动力学及肌电信号募集特征影响的研究	2020	China	Yijinjing	Musculoskeletal system and connective tissue disorders	Joint disease
1731	五禽戏防治社区稳定期慢性阻塞性肺疾病临床研究	2015	China	Wuqinxi	Respiratory system diseases	Chronic Obstructive Pulmonary Disease(COPD)
1732	太极拳对普通高校大学生人格特征的影响	2005	China	Tai Chi	Others	Physical function
1733	八段锦与八段锦联合抗阻运动对老年2型糖尿病患者血液流变学的影响研究	2022	China	Baduanjin	Endocrine, nutritional or metabolic diseases	Type 2 Diabetes
1734	八段锦训练治疗髌腱末端病的随机对照：改善疼痛、肌肉柔韧性及下肢平衡稳定性	2022	China	Baduanjin	Musculoskeletal system and connective tissue disorders	Joint disease
1735	太极拳锻炼对腰痛患者疗效的实证研究	2016	China	Tai Chi	Musculoskeletal system and connective tissue disorders	Low back pain
1736	八段锦“五劳七伤往后瞧”对颈部肌肉表面肌电信号的影响	2020	China	Baduanjin	Musculoskeletal system and connective tissue disorders	Musculoskeletal strength
1737	八段锦对胸痹心痛（稳定型劳累性心绞痛）心脏康复运动疗效的临床研究	2019	China	Baduanjin	Circulatory system diseases	Angina pectoris
1738	八段锦对胸痹心痛(稳定型劳累性心绞痛)运动康复的临床研究	2021	China	Baduanjin	Circulatory system diseases	Angina pectoris
1739	简化太极拳锻炼对改善老年女性生活质量的作用	2021	China	Tai Chi	Others	Quality of life
1740	八段锦运动对老年1级高血压患者血管内皮功能的影响	2014	China	Baduanjin	Circulatory system diseases	Hypertension
1741	八段锦对老年高血压伴衰弱患者的影响	2021	China	Baduanjin	Circulatory system diseases	Hypertension
1742	八段锦对老年原发性高血压伴失眠患者睡眠质量的影响	2021	China	Baduanjin	Circulatory system diseases	Hypertension
1743	健身气功六字诀对慢性心力衰竭患者心功能的影响	2017	China	Liuzijue	Circulatory system diseases	Heart failure
1744	八段锦对脑梗死偏瘫患者肢体功能障碍的干预效果研究	2019	China	Baduanjin	Nervous system diseases	Stroke
1745	八段锦对社区老年高血压患者负性情绪和自我效能的影响	2021	China	Baduanjin	Circulatory system diseases	Hypertension
1746	八段锦对慢性非特异性腰痛的疗效观察	2018	China	Baduanjin	Musculoskeletal system and connective tissue disorders	Low back pain
1747	八段锦运动康复护理在稳定期内慢阻肺患者中的应用及对肺功能指标的影响	2021	China	Baduanjin	Respiratory system diseases	Chronic Obstructive Pulmonary Disease(COPD)
1748	持续太极运动对缺血性脑卒中患者康复疗效前瞻性随机、对照试验	2014	China	Tai Chi	Nervous system diseases	Stroke
1749	太极拳运动对社区脑卒中高危人群的心脑血管功能改善效果的随机对照研究	2015	China	Tai Chi	Nervous system diseases	Stroke
1750	呼吸八段锦对重度、极重度慢阻肺稳定期肺康复作用的临床研究	2019	China	Baduanjin	Respiratory system diseases	Chronic Obstructive Pulmonary Disease(COPD)
1751	八段锦运动对脑卒中后认知功能障碍患者认知功能影响的随机对照研究	2018	China	Baduanjin	Nervous system diseases	Stroke
1752	Q版八段锦应用于儿童肱骨髁上骨折术后肘关节功能康复中的临床疗效观察	2020	China	Baduanjin	Musculoskeletal system and connective tissue disorders	Fracture
1753	太极拳对于早期帕金森病患者抑郁的疗效研究	2016	China	Tai Chi	Nervous system diseases	Parkinson's disease
1754	太极拳对中晚期肺癌化疗患者癌因性疲惹的疗效及细胞免疫功能的影响	2019	China	Tai Chi	Neoplasms	Lung Cancer
1755	太极拳与肌力组合训练对早中期膝骨性关节炎患者的康复效果及生存质量研究	2021	China	Tai Chi	Musculoskeletal system and connective tissue disorders	Knee Osteoarthritis
1756	八段锦调治产后压力性尿失禁的临床观察	2021	China	Baduanjin	Genitourinary system diseases	Postpartum stress incontinence
1757	太极拳对脑小血管病相关轻度认知功能障碍患者认知功能的影响	2022	China	Tai Chi	Mental, behavioural or neurodevelopmental disorders	Mild cognitive impairment
1758	八段锦对气滞血瘀型女性慢性盆腔炎的干预研究	2022	China	Baduanjin	Genitourinary system diseases	Chronic pelvic inflammatory disease
1759	健身气功易经筋对神经衰弱学生的健身效应研究	2016	China	Yijinjing	Nervous system diseases	Neurasthenia
1760	健身气功易筋经锻炼的健心效果研究	2012	China	Yijinjing	Others	Physiological function
1761	健身气功易筋经对更年期综合征妇女身心症状的影响	2009	China	Yijinjing	Genitourinary system diseases	Climacteric syndrome
1762	五禽戏非稳态练习对大学男生动态平衡能力的影响	2021	China	Wuqinxi	Others	Balance function
1763	易筋经对膝骨关节炎慢性疼痛患者脑功能的影响研究:基于静息态、任务态功能磁共振成像技术	2022	China	Yijinjing	Musculoskeletal system and connective tissue disorders	Knee Osteoarthritis
1764	太极拳与步行运动对高血压患者康复效果对比分析	2015	China	Tai Chi	Circulatory system diseases	Hypertension
1765	八段锦对退行性腰椎滑脱症患者的临床疗效分析	2021	China	Baduanjin	Musculoskeletal system and connective tissue disorders	Lumbar spine disease
1766	太极拳运动对抑郁症患者情绪的影响	2010	China	Tai Chi	Mental, behavioural or neurodevelopmental disorders	Depression
1767	五禽戏对原发性高血压患者的作用	2022	China	Wuqinxi	Circulatory system diseases	Hypertension
1768	健身气功八段锦辅助治疗2型糖尿病患者的临床观察性研究	2012	China	Baduanjin	Endocrine, nutritional or metabolic diseases	Type 2 Diabetes
1769	太极拳锻炼对老年人体质健康状态的影响	2015	China	Tai Chi	Others	Physiological function
1770	长时间太极训练对老年人步态指标的影响	2013	China	Tai Chi	Others	Physical function
1771	古本五禽戏干预颈椎病32例临床研究	2017	China	Wuqinxi	Musculoskeletal system and connective tissue disorders	Cervical spondylopathy
1772	八段锦对老年人平衡能力、跌倒风险及下肢表面肌电图的影响研究	2020	China	Baduanjin	Others	Balance function
1773	八段锦锻炼对大学生慢性非特异性颈痛的疗效观察	2021	China	Baduanjin	Musculoskeletal system and connective tissue disorders	Cervical spondylopathy
1774	太极拳对超重2型糖尿病患者治疗效果及体质指数的影响	2020	China	Tai Chi	Endocrine, nutritional or metabolic diseases	Type 2 Diabetes
1775	八段锦对血液透析患者疲劳症状及睡眠质量的影响	2021	China	Tai Chi	Genitourinary system diseases	Hemodialysis
1776	太极拳对老年人下肢肌力及功能的影响	2016	China	Tai Chi	Musculoskeletal system and connective tissue disorders	Musculoskeletal strength
1777	太极拳对膝痹症患者的临床疗效观察	2022	China	Tai Chi	Musculoskeletal system and connective tissue disorders	Knee Osteoarthritis
1778	太极拳运动对高血压病（Ⅰ期）的血压及血脂的影响	2007	China	Tai Chi	Circulatory system diseases	Hypertension
1779	太极拳对早期膝骨关节炎步态参数的影响及疗效观察	2019	China	Tai Chi	Musculoskeletal system and connective tissue disorders	Knee Osteoarthritis
1780	太极拳康复锻炼对老年急性心肌梗死PCI术后病人心肌纤维化标志物水平的影响	2021	China	Tai Chi	Circulatory system diseases	Myocardial infarction
1781	八段锦预防老年肌少症人群跌倒的研究	2020	China	Baduanjin	Musculoskeletal system and connective tissue disorders	Sarcopenia
1782	健身气功八段锦对25例糖尿病抑郁患者血糖、心理干预作用观察	2014	China	Baduanjin	Endocrine, nutritional or metabolic diseases	Type 2 Diabetes
1783	八段锦运动应用于冠心病PCI术后患者Ⅲ期心脏康复的疗效研究	2021	China	Baduanjin	Circulatory system diseases	Coronary Heart Disease
1784	八段锦锻炼对女大学生身体机能的影响	2010	China	Baduanjin	Others	Physical function
1785	太极拳对腰椎间盘突出患者椎间盘镜椎体融合术后康复效果的影响	2021	China	Tai Chi	Musculoskeletal system and connective tissue disorders	Lumbar disc herniation
1786	太极拳对踝关节骨折患者康复作用的研究	2002	China	Tai Chi	Musculoskeletal system and connective tissue disorders	Fracture
1787	八段锦锻炼对大学生颈椎病患者的康复影响	2011	China	Baduanjin	Musculoskeletal system and connective tissue disorders	Cervical spondylopathy
1788	太极推手锻炼与补钙对绝经女性骨密度的影响	2005	China	Tai Chi	Musculoskeletal system and connective tissue disorders	Bone density loss
1789	五禽戏对大学生失眠患者治疗效果的研究	2014	China	Wuqinxi	Sleep-wake disorders	Insomnia
1790	导引养生功对失眠综合症治疗的效果研究	2011	China	Baduanjin	Sleep-wake disorders	Insomnia
1791	八段锦锻炼治疗女大学生原发性痛经的实验研究	2012	China	Baduanjin	Genitourinary system diseases	Dysmenorrhea
1792	易筋经锻炼对中老年腰间盘突出症患者的康复影响	2012	China	Yijinjing	Musculoskeletal system and connective tissue disorders	Lumbar disc herniation
1793	新编易筋经延缓女性人体衰老的影响	2014	China	Yijinjing	Others	Fatigue
1794	太极拳对膝骨关节炎影响的研究	2019	China	Tai Chi	Musculoskeletal system and connective tissue disorders	Knee Osteoarthritis
1795	强化太极步态训练对脑卒中偏瘫患者步态参数及步行能力的影响	2013	China	Tai Chi	Nervous system diseases	Stroke
1796	太极康复操对合成毒品成瘾者身心康复的实证研究	2016	China	Tai Chi	Mental, behavioural or neurodevelopmental disorders	Mental health
1797	太极拳防止女性合成毒品复吸的4年跟踪调查报告	2018	China	Tai Chi	Mental, behavioural or neurodevelopmental disorders	Mental health
1798	新编健身气功五禽戏延缓衰老的效果研究	2005	China	Wuqinxi	Others	Fatigue
1799	新编五禽戏延缓人体衰老的效果	2006	China	Wuqinxi	Others	Physiological function
1800	16周新编五禽戏锻炼对老年女性身体机能相关指标的影响	2008	China	Wuqinxi	Others	Physical function
1801	八段锦治疗肿瘤患者癌因性疲乏的效果观察	2022	China	Baduanjin	Neoplasms	Cancer-Related Fatigue
1802	太极拳对医学生心理健康的影响	2019	China	Tai Chi	Mental, behavioural or neurodevelopmental disorders	Mental health
1803	太极拳运动对稳定期慢性阻塞性肺疾病患者血清中IL-6、IL-8及TNF-α含量的影响	2014	China	Tai Chi	Respiratory system diseases	Chronic Obstructive Pulmonary Disease(COPD)
1804	太极拳运动对慢性阻塞性肺疾病患者BODE指数和SGRQ评分的影响	2013	China	Tai Chi	Respiratory system diseases	Chronic Obstructive Pulmonary Disease(COPD)
1805	太极拳结合心理干预改善代谢综合征患者危险因素及脂联素的研究	2010	China	Tai Chi	Endocrine, nutritional or metabolic diseases	Metabolic syndrome
1806	改良太极功法对脑卒中恢复期偏瘫患者步态平衡及跌倒效能的影响研究	2022	China	Tai Chi	Nervous system diseases	Stroke
1807	健身气功八段锦在慢性阻塞性肺疾病稳定期肺康复中的疗效评价	2022	China	Baduanjin	Respiratory system diseases	Chronic Obstructive Pulmonary Disease(COPD)
1808	易筋经九鬼拔马刀势锻炼配合手法松解治疗肩周炎临床观察	2021	China	Yijinjing	Musculoskeletal system and connective tissue disorders	Periarthritis of shoulder
1809	太极拳干预膝骨关节炎患者步态运动学特征的随机对照研究	2014	China	Tai Chi	Musculoskeletal system and connective tissue disorders	Knee Osteoarthritis
1810	健身气功八段锦对更年期女性身体形态和机体自由基代谢及相关酶的影响研究	2014	China	Baduanjin	Genitourinary system diseases	Climacteric syndrome
1811	五禽戏早期干预对稳定期慢性阻塞性肺疾病患者的影响	2010	China	Wuqinxi	Respiratory system diseases	Chronic Obstructive Pulmonary Disease(COPD)
1812	长期太极拳练习对冠心病患者缺血修饰清蛋白的影响	2010	China	Tai Chi	Circulatory system diseases	Coronary Heart Disease
1813	坐式八段锦锻炼对COPD中重度稳定期患者呼吸康复影响的研究	2014	China	Baduanjin	Respiratory system diseases	Chronic Obstructive Pulmonary Disease(COPD)
1814	坐式八段锦锻炼对COPD患者肺功能的影响	2014	China	Baduanjin	Respiratory system diseases	Chronic Obstructive Pulmonary Disease(COPD)
1815	熊戏在脾胃气虚型慢性萎缩性胃炎患者中的应用研究	2017	China	Wuqinxi	Digestive system diseases	Chronic atrophic gastritis
1816	八段锦在气虚血瘀证慢性心衰患者院外早期康复中的应用效果	2023	China	Baduanjin	Circulatory system diseases	Heart failure
1817	防止跌倒打太极	2019	China	Tai Chi	Others	Fall prevention
1818	坐式太极拳对BrunnstromⅡ期脑卒中患者上肢运动功能的影响研究	2023	China	Tai Chi	Nervous system diseases	Stroke
1819	太极拳干预对老年人下肢动力学与动态平衡能力影响的实验研究	2022	China	Tai Chi	Others	Balance function
1820	易筋经干预代谢综合征100例临床研究	2013	China	Yijinjing	Endocrine, nutritional or metabolic diseases	Metabolic syndrome
1821	改良版八段锦对2型糖尿病患者焦虑、抑郁状况的影响	2021	China	Baduanjin	Endocrine, nutritional or metabolic diseases	Type 2 Diabetes
1822	健身气功八段锦对慢性阻塞性肺疾病患者姿势控制能力的影响	2018	China	Baduanjin	Respiratory system diseases	Chronic Obstructive Pulmonary Disease(COPD)
