# Supplementary material for: Evidence map of traditional Chinese exercises
Source: Front Public Health. 2024 Sep 18;12:1347201. doi: 10.3389/fpubh.2024.1347201 (PMC11445016; doi:10.3389/fpubh.2024.1347201)
Supplement: Supplementary file 7 [file Table_4.xlsx]

## Sheet: Sheet1
Code	Title	Study(author year)	Country	Protocal and registration	Trials	Patients	Intervention	Control	Medical conditions	Clinical diseases or symptoms
1	The effect of tai Chi exercise on lipid profiles. a systematic review and meta-analysis of randomized clinical trials	Alenazi, A. M 2018	Kingdom of Saudi Arabia	Yes	37	1266	Tai Chi	Other type of exercise, usual care, sham or control	Endocrine, nutritional or metabolic diseases	Dyslipidemia
2	Tai Chi for anxiety and depression symptoms in cancer, stroke, heart failure, and chronic obstructive pulmonary disease: A systematic review and meta-analysis	Cai, Q 2022	China	Yes	25	1819	Tai Chi	Usual care or exercise training	Mental, behavioral or neurodevelopmental disorders	Anxiety or depression(COPD, cancer, stroke, or HF dieases)
3	Effects of Tai Chi on health outcomes in patients with type 2 diabetes mellitus: A systematic review and meta-analysis	Cai, Y 2022	China	Yes	24	1314	Tai Chi	Usual care (treatment as usual: usual diabetes medication, usual diabetic education, usual diet control, blood glucose monitoring) or another type of exercise (e.g., walking, dancing, and resistance training)	Endocrine, nutritional or metabolic diseases	Type 2 diabetes mellitus
4	Effects of Tai Chi Chuan on Cognitive Function in Older Adults with Cognitive Impairment: A Systematic and Meta-Analytic Review	Zhidong Cai 2020	China	No	19	1970	Tai Chi	Health education or routine therapy	Mental, behavioral or neurodevelopmental disorders	Cognitive Impairment
5	Baduanjin exercise for chronic obstructive pulmonary disease: an updated systematic review and meta-analysis	Cao, A 2020	China	No	31	3045	Baduanjin + any other treatment	Other types of treatment: drug therapy, routine activities, or respiratory training	Respiratory system diseases	Chronic obstructive pulmonary disease(COPD)
6	The Effects of Tai Chi Chuan on Improving Mind-Body Health for Knee Osteoarthritis Patients: A Systematic Review and Meta-Analysis	Wen-Dien Chang 2016	Taiwan,China	No	11	508	Tai Chi	Education classes or telephone interviews without Tai Chi Chuan programs	Musculoskeletal system and connective tissue disorders	Knee osteoarthritis
7	The Effects of Tai Chi on Type 2 Diabetes Mellitus: A Meta-Analysis	Mengyao Chao 2018	China	No	14	798	Tai Chi	Without any exercise, other aerobic exercises or antiresistance exercises	Endocrine, nutritional or metabolic diseases	Type 2 diabetes mellitus
8	Effects of Tai Chi on health outcomes among community-dwelling adults with or at risk of metabolic syndrome: A systematic review	Janita Pak Chun Chau 2021	Hong Kong, China	No	20	1869	Tai Chi	Usual care (no exercise, sham exercise, usual exercise routine, or dietary intervention) and/or health education	Endocrine, nutritional or metabolic diseases	Metabolic syndrome
9	Effectiveness of Tai Chi on fibromyalgia patients: A meta-analysis of randomized controlled trials	Ching-An Cheng 2019	Taiwan,China	Yes	6	657	Tai Chi	Standard care	Musculoskeletal system and connective tissue disorders	Fibromyalgia
10	Tai chi and reduction of depressive symptoms for older adults: a meta-analysis of randomized trials	Iris Chi 2012	USA	No	4	404	Tai Chi	Waiting list, Stretching and wellness education	Mental, behavioral or neurodevelopmental disorders	Depressive symptoms(older adults)
11	Meta-Analysis of Randomized Controlled Trials of the Effects of Tai Chi on Blood Pressure	Xiaosheng Dong 2020	China	Yes	24	1608	Tai Chi	No exercise or other aerobic exercise	Circulatory system diseases	Hypertension
12	Taichi exercise for self-rated sleep quality in older people: a systematic review and meta-analysis	Shizheng Du 2015	China	No	5	381	Tai Chi	Blank control or placebo, waiting-list or usual care or exercise	Sleep-wake disorders	Sleepy quility(older people)
13	META analysis on the effect of taijiquan on improving negative psychological symptoms of college students and the optimal dose	Zhihao Du 2022	China	Yes	12	909	Tai Chi	Regular physical activity	Mental, behavioral or neurodevelopmental disorders	Depression or anxiety(Non-clinical of college students)
14	Effect of liuzijue qigong on patients with stable chronic obstructive pulmonary disease: A systematic review and meta-analysis	Pincao Gao 2021	China	Yes	16	1039	Liuzijue	Conventional treatment, no exercise or breathing exercise or routine health	Respiratory system diseases	Chronic obstructive pulmonary disease(COPD)
15	Baduanjin exercise for patients with breast cancer: A systematic review and meta-analysis	Xiaogang Gong 2022	China	Yes	7	537	Baduanjin	Usual care or functional exercise	Neoplasms	Breast cancer
16	Tai Chi Exercise for Patients with Chronic Heart Failure: A Meta-analysis of Randomized Controlled Trials	Qiang Gu 2017	China	No	13		Tai Chi	Pharmacotherapy, aerobic exercise, or health guidance	Circulatory system diseases	Chronic Heart Failure
17	Effects of Tai Chi on essential hypertension and related risk factors: A meta-analysis of randomized controlled trials	Yuanyuan Guan 2020	China	No	13	1461	Tai Chi	Usual care or standard treatment	Circulatory system diseases	Hypertension
18	Effects of Tai Chi training on the physical and mental health status in patients with chronic obstructive pulmonary disease: a systematic review and meta-analysis	Chengyao Guo 2020	China	No	16		Tai Chi	Routine treatment(medical treatment), or the exercises(respiratory exercises or physical exercises)	Respiratory system diseases	Chronic obstructive pulmonary disease(COPD)
19	Tai Chi for improving cardiopulmonary function and quality of life in patients with chronic obstructive pulmonary disease: a systematic review and meta-analysis	Jia-Bao Guo 2015	China	Yes	15	1354	Tai Chi or Tai Chi + other treatment	Any other type of treatment(drug therapy, routine activities, or respiratory training)	Respiratory system diseases	Chronic obstructive pulmonary disease(COPD)
20	The effect of Baduanjin on the balancing ability of older adults: A systematic review and meta-analysis	Linxuan Guo 2022	China	Yes	17	1267	Baduanjin	No exercise habit, some simple daily activity	Others	Balancing ability(older adults)
21	Effect of tai chi on glycaemic control, lipid metabolism and body composition in adults with type 2 diabetes: A meta-analysis and systematic review	Shuai Guo 2021	China	Yes	23	1800	Tai Chi	Clinical conventional therapy, underwent other aerobic exercises	Endocrine, nutritional or metabolic diseases	Type 2 diabetes mellitus
22	The effectiveness of Tai Chi for chronic musculoskeletal pain conditions: a systematic review and meta-analysis	Amanda Hall 2017	United Kingdom	No	15		Tai Chi	No treatment, usual care	Musculoskeletal system and connective tissue disorders	Osteoarthritis
23	Effectiveness of Taijiquan in treating insomnia: A systematic review and meta-analysis of randomized controlled studies	Dongmiao Han 2022	China	Yes	21		Tai Chi	Health education, Standard care, No treatment or Aerobic exercise sessions or usual care	Sleep-wake disorders	Insomnia
24	Tai Chi exercise can ameliorate physical and mental health of patients with knee osteoarthritis: systematic review and meta-analysis	Lidong Hu 2021	China	No	16	986	Tai Chi	No exercise, education class, standard care or physical therapy	Musculoskeletal system and connective tissue disorders	Knee osteoarthritis
25	Effect of Tai Chi Exercise on Fall Prevention in Older Adults: Systematic Review and Meta-analysis of Randomized Controlled Trials	Yu-Ning Hu 2016	Taiwan,China	No	10	2850	Tai Chi	Health education, other exercise or nonintervention groups	Others	Fall prevention(older adults)
26	The effect of Tai Chi in elderly individuals with sarcopenia and frailty: A systematic review and meta-analysis of randomized controlled trials	Chia-Yu Huang 2022	China	Yes	11	1676	Tai Chi	Other exercise, nonexercise	Musculoskeletal system and connective tissue disorders	Sarcopenia and Frailty
27	Improvement of balance control ability and flexibility in the elderly Tai Chi Chuan (TCC) practitioners: a systematic review and meta-analysis	Yijun Huang 2014	China	No	7	1088	Tai Chi	Other means or nothing	Others	Balance control and Flexibility (the older adults)
28	Systematic review and meta-analysis: Tai Chi for preventing falls in older adults	Zhi-Guan Huang 2017	China	No	18	3824	Tai Chi	Usual care, stretching or other low-level exercises, education or standard lifestyle modification	Others	Falls(older adults)
29	Tai Chi for Chronic Pain Conditions: A Systematic Review and Meta-analysis of Randomized Controlled Trials	Ling Jun Kong 2016	China	Yes	18	1260	Tai Chi	No limitation	Musculoskeletal system and connective tissue disorders	Chronic pain
30	Clinical Effects of Baduanjin Qigong Exercise on Cancer Patients: A Systematic Review and Meta-Analysis on Randomized Controlled Trials	Chi-Chun Kuo 2021	Taiwan,China	No	10	747	Baduanjin	No limitation	Neoplasms	Cancer
31	Effects of Baduanjin exercise on motor function, balance and gait in Parkinson's disease: a systematic review and meta-analysis	Jinghui Lai 2022	China	No	10	804	Baduanjin	Drug therapy, balance board training, conventional treatment or conventional physical therapy	Nervous system diseases	Parkinson
32	A systematic review and meta-analysis of Tai Chi for osteoarthritis of the knee	R Lauche 2013	Germany	No	5	252	Tai Chi	No treatment, usual care, placebo or any active treatment	Musculoskeletal system and connective tissue disorders	Knee osteoarthritis
33	A systematic review and meta-analysis of tai chi for treating type 2 diabetes	Myeong Soo Lee 2014	Korea	No	15	754	Tai Chi	Standard diabetes care, sham exercise, other exercise, no treatment or waist list	Endocrine, nutritional or metabolic diseases	Type 2 diabetes mellitus
34	Effects of Tai Chi on balance and gait in stroke survivors: A systematic meta-analysis of randomized controlled trials	Gai Yan Li 2018	China	No	5	346	Tai chi	Usual care	Nervous system diseases	Stroke(balance and gaint)
35	The Effect of Tai Chi for Improving Sleep Quality: A Systematic Review and Meta-analysis	Huanjie Li 2020	China	Yes	20	1703	Tai chi	No intervention, pharmacotherapy, or any other non-pharmacotherapy	Sleep-wake disorders	Insomnia
36	The effect of Tai Chi exercise on motor function and sleep quality in patients with stroke: A meta-analysis	Yufeng Li 2017	China	No	17	1209	Tai chi	Type of conventional rehabilitation exercise (including general care, routine exercise therapy)	Nervous system diseases	Stroke(motor function and sleep quality)
37	Effects of Tai Chi exercise on cardiovascular disease risk factors and quality of life in adults with essential hypertension: A meta-analysis	Hao Liang 2020	China	Yes	15	1543	Tai chi	The intervention without Tai Chi	Circulatory system diseases	Hypertension(cardiovascular disease risk factors and quality of life)
38	Effects of Baduanjin exercise on the physical function of middle-aged and elderly people: a systematic review and meta-analysis of randomized controlled trials.	Huiying Lin 2023	China	No	14	1048	Baduanjin	The intervetion without Baduanjin	Others	Physical function(middle aged and elerly people)
39	Effects of Tai Chi on Patients with Mild Cognitive Impairment: A Systematic Review and Meta-analysis of Randomized Controlled Trials	Run Lin 2021	China	Yes	7	1265	Tai chi	No treatment, sham, placebo, health education, or usual care	Mental, behavioral or neurodevelopmental disorders	Mild Cognitive Impairment
40	Effect of Tai Chi on bone mineral density in postmenopausal women: A systematic review and meta-analysis of randomized control trials	Fenghu Liu 2017	China	No	6	350	Tai Chi or Tai Chi pushing hand	The intervention without Tai Chi or Tai Chi pushing hand	Musculoskeletal system and connective tissue disorders	Bone Mineral Density Loss(in postmenopausal women)
41	Effects of Tai Chi Exercise on Reducing Falls and Improving Balance Performance in Parkinson's Disease: A Meta-Analysis	Hsin-Hsuan Liu 2019	Taiwan,China	Yes	5	355	Tai chi	No intervention, stretching/resistance training, or walking.	Nervous system diseases	Parkinson
42	The effectiveness of tai chi in breast cancer patients: A systematic review and meta-analysis	Lizhou Liu 2019	New Zealand	No	16	1268	Tai chi or Tai chi + other treatments	Conventional supportive care interventions	Neoplasms	Breast cancer
43	Mind⁻Body (Baduanjin) Exercise Prescription for Chronic Obstructive Pulmonary Disease: A Systematic Review with Meta-Analysis	Shi-Jie Liu 2018	China	No	20	1762	Baduanjin or Baduanjin + other treatments	Usual Care, breathing training, drug therapy, unaltered lifestyle, conventional therapy	Respiratory system diseases	Chronic obstructive pulmonary disease(COPD)
44	The effect and safety of Tai Chi on bone health in postmenopausal women: A meta-analysis and trial sequential analysis	Xiaobo Liu 2022	China	Yes	24	1932	Tai Chi or Tai Chi + anti-osteoporosis medications	Non-intervention, anti-osteoporosis drug, nutraceutical, or other exercises (e.g. walking, running, resistance training, etc.)	Musculoskeletal system and connective tissue disorders	Bone mineral density loss(bone health)
45	A Meta-Analysis of the Effects of Tai Chi on Glucose and Lipid Metabolism in Middle-Aged and Elderly Diabetic Patients: Evidence from Randomized Controlled Trials	Ya-Nv Liu 2021	China	No	14	725	Tai Chi	Drug therapy, usual care, aerobic exercise, mixed movement or conventional exercise	Endocrine, nutritional or metabolic diseases	Type 2 diabetes mellitus
46	Baduanjin improves neck pain and functional movement in middle-aged and elderly people: A systematic review and meta-analysis of randomized controlled trials	Zicai Liu 2023	China	No	13	840	Baduanjin or Baduanjin + Chinese medicine, traction, electroacupuncture, massage manipulation, or other treatment methods	The intervetion without Baduanjin	Musculoskeletal system and connective tissue disorders	Neck pain and Functional movement(middle-aged and elderly people)
47	The effects of Tai Chi on fall prevention, fear of falling and balance in older people: a meta-analysis[没有森林图的详细信息]	Inge H J Logghe 2010	The Netherlands	No	9	2203	Tai Chi	Non-exercise controls	Others	Fall prevention, fear of falling and balance(older people)
48	Effect of Tai Chi Chuan in Breast Cancer Patients: A Systematic Review and Meta-Analysis	Xiao-Chao Luo 2020	China	Yes	15	885	Tai Chi	Non-exercised treatment, such as standard support therapy, usual health care, or blank control	Neoplasms	Breast Cancer
49	Tai Chi for Stroke Rehabilitation: A Systematic Review and Meta-Analysis of Randomized Controlled Trials	Diyang Lyu 2021	China	Yes	11	723	Tai Chi or Tai Chi + control group	Conventional rehabilitation therapy, other types of treatment that were clearly described	Nervous system diseases	Post-stroke patients(non-motor disorders)
50	The effects of Tai Chi on quality of life of cancer survivors: a systematic review and meta-analysis	Xiaosha Ni 2019	China	No	22	1410	Tai Chi	Usual care, or other standard interventions including health education, spiritual growth, psychological support, and daily exercise	Neoplasms	Cancer
51	Efficacy and safety of Tai Chi for Parkinson's disease: a systematic review and meta-analysis of randomized controlled trials	Xiaojia Ni 2014	China	Yes	9	470	Tai Chi or Tai Chi + conventional medication	Other exercise with or without conventional medication, medication alone, placebo, or no intervention	Nervous system diseases	Parkinson
52	Effects of Tai Chi training on exercise capacity and quality of life in patients with chronic heart failure: a meta-analysis	Lei Pan 2013	China	No	4	242	Tai Chi or Tai Chi + education or usual care	Education or usual care	Circulatory system diseases	Chronic Heart Failure
53	Tai Chi as a Therapy of Traditional Chinese Medicine on Reducing Blood Pressure: A Systematic Review of Randomized Controlled Trials	Xiandu Pan 2021	China	No	24	2095	Tai Chi or Tai Chi + antihypertensive drugs or health education	Antihypertensive drugs, health education or aerobic exercise	Circulatory system diseases	Hypertension
54	Effect of Tai Chi exercise on blood lipid profiles: a meta-analysis of randomized controlled trials	Xiao-Hong Pan 2016	China	No	6	445	Tai Chi	No limitation	Endocrine, nutritional or metabolic diseases	Dyslipidemia
55	Tai chi chuan exercise for patients with breast cancer: a systematic review and meta-analysis	Yuanqing Pan 2015	China	No	9	322	Tai Chi	Standard support therapy, health education, standard health care or usual care	Neoplasms	Breast cancer
56	Effect of Tai Chi alone or as additional therapy on low back pain: Systematic review and meta-analysis of randomized controlled trials	Jiawei Qin 2019	China	Yes	10	959	Tai Chi	Waiting-list, unaltered lifestyle, or other treatment (such as, physical therapy, massage)	Musculoskeletal system and connective tissue disorders	Low back pain
57	The Effects of Tai Chi Training in Patients with Heart Failure: A Systematic Review and Meta-Analysis	Xiaomeng Ren 2017	China	No	11	656	Tai Chi	Usual care(including pharmacologic therapy, dietary and exercise counseling), only pharmacotherapy, aerobic exercise, endurance training (cycling and walking) or education sessions	Circulatory system diseases	Heart Failure
58	Tai Chi Exercise for Mental and Physical Well-Being in Patients with Depressive Symptoms: A Systematic Review and Meta-Analysis	Norliyana Abdullah Sani 2023	Kelantan, Malaysia	Yes	12	882	Tai Chi	Standard treatment, no treatment, or health education	Mental, behavioral or neurodevelopmental disorders	Depressive Symptoms(mental and physical well-being in patients)
59	The effectiveness of Baduanjin exercise for hypertension: A systematic review and meta-analysis of randomized controlled trials	Bao-Yi Shao 2020	China	Yes	14	1058	Baduanjin or Baduanjin + routine treatment or health education	Health education, routine treatments(antihypertensive drugs or Chinese herbal decoctions etc)	Circulatory system diseases	Hypertension
60	Impact of Tai Chi on CRP, TNF-alpha and IL-6 in inflammation: a systematic review and meta-analysis	Chenjie Shu 2021	China	Yes	9	571	Tai Chi or Tai Chi + usual care, health education, drug therapy, psychosocial therapy	usual care or health education or drug therapy or psychosocial therapy	COVID-19	COVID-19(inflammation)
61	Tai Chi Chuan for Subjective Sleep Quality: A Systematic Review and Meta-Analysis of Randomized Controlled Trials	Yuhao Si 2020	China	Yes	25	1858	Tai Chi	The intervetion without Tai Chi	Sleep-wake disorders	Sleep quality
62	Ameliorative effects of Tai Chi on cancer-related fatigue: a meta-analysis of randomized controlled trials	Shangjin Song 2018	China	Yes	6	373	Tai Chi	No limitations, or usual supportive care, health education, pharmacotherapy, psychological therapy, acupuncture, moxibustion, and exercises other than Tai Chi such as walking, stretching, yoga, and dancing	Neoplasms	Cancer-related fatigue
63	Baduanjin exercise: A potential promising therapy toward osteoporosis	Chuanrui Sun 2022	China	Yes	13	919	Baduanjin or Baduanjin + conventional treatment	No treatment or conventional treatment	Musculoskeletal system and connective tissue disorders	Osteoporosis
64	Effects of tai chi exercise on bone health in perimenopausal and postmenopausal women: a systematic review and meta-analysis	Z Sun 2016	China	No	11	931	Tai Chi or Tai Chi + non-study co-interventions	No intervention, placebo intervention	Musculoskeletal system and connective tissue disorders	Bone mineral density loss(perimenopausal and postmenopausal women)
65	A Systematic Review and Meta-Analysis of Tai Chi Training in Cardiorespiratory Fitness of Elderly People	Tianyang Tan 2022	China	Yes	24	2155	Tai Chi	Sedentary lifestyle, other forms of exercise(such as walking or maintaining usual physical activity)	Circulatory system diseases	Cardiac Fitness (elderly people)
66	太极拳对心力衰竭患者作用效果的系统评价	Wei Hongyue 2017	China	No	10	689	Tai Chi + conventional treatment	Conventional treatment + daily activities	Circulatory system diseases	Heart failure
67	Effectiveness of Tai chi exercise on overall quality of life and its physical and psychological components among older adults: a systematic review and meta-analysis	Di Wang 2020	China	No	10	1170	Tai Chi	Standard care, waitlist control, no intervention, newspaper reading, health education, routine activity, or walking	Others	Overall quality of life(older adults)
68	Updated Meta-Analysis Assessing Effects of Baduanjin on Cardiopulmonary Functions of Patients with Coronary Heart Disease	Dongsheng Wang 2022	China	No	12	928	Baduanjin or Baduanjin + exercise rehabilitation	Maintain original habit of exercise or exercise rehabilitation (ER, including aerobic training, aerobic walking training, low intensity aerobic combined resistance exercise, et al.)	Circulatory system diseases	Coronary heart disease (CHD) (cardiac rehabilitation (CR) of patients )
69	Mind-Body Exercise (Wuqinxi) for Patients with Chronic Obstructive Pulmonary Disease: A Systematic Review and Meta-Analysis of Randomized Controlled Trials	Ke Wang 2018	China	No	8	687	Wuqinxi	Other treatment or no intervention (e.g., wait-list or unaltered lifestyle)	Respiratory system diseases	Chronic obstructive pulmonary disease(COPD)
70	Optimal exercise parameters of tai chi for balance performance in older adults: A meta-analysis	Le-Cong Wang 2021	China	No	26	2685	Tai Chi	No exercise except for usual level of activity	Others	Balance performance(older adults)
71	Tai Chi Program to Improve Glucose Control and Quality of Life for the Elderly With Type 2 Diabetes: A Meta-analysis	Yanmei Wang 2022	China	No	7	323	Tai chi	Usual care	Endocrine, nutritional or metabolic diseases	Type 2 diabetes mellitus
72	Effect of Tai Chi on muscle strength, physical endurance, postural balance and flexibility: a systematic review and meta-analysis	Christian Wehner 2021	Austria	No	21	2468	Tai Chi	Playing cards, singing, psychosocial support therapy, no treatment, didactic lesson and stretching exercises, music, English, or handicrafts classes	Musculoskeletal system and connective tissue disorders	Muscle strength, physical endurance, postural balance and flexibility
73	Baduanjin Exercise for Type 2 Diabetes Mellitus: A Systematic Review and Meta-Analysis of Randomized Controlled Trials	Junmao Wen 2017	China	No	13	782	Baduanjin	Conventional therapy including health education, routing nursing, or oral antidiabetic drugs	Endocrine, nutritional or metabolic diseases	Type 2 diabetes mellitus
74	Intervention Treatment for Myocardial Infarction With Tai Chi: A Systematic Review and Meta-analysis	Bingxin Wu 2020	China	No	7	615	Tai Chi or Tai Chi + other interventions	Usual care or no treatment	Circulatory system diseases	Myocardial infarction
75	Effect of Tai Chi Exercise on Balance Function of Stroke Patients: A Meta-Analysis	Shouzhi Wu 2018	China	No	6	347	Tai Chi	General physical therapy or others intervention	Nervous system diseases	Stroke
76	Effects of Tai Chi on exercise capacity and health-related quality of life in patients with chronic obstructive pulmonary disease: a systematic review and meta-analysis	Weibing Wu 2014	China	No	11	824	Tai Chi	Nonexercising, aerobics, strength training, or breathing exercises	Respiratory system diseases	Chronic obstructive pulmonary disease(COPD)
77	Different training durations and styles of tai chi for glucose control in patients with type 2 diabetes: a systematic review and meta-analysis of controlled trials	Ting-Wei Xia 2019	China	No	17	774	Tai Chi	Any type of control group, including usual care or standard treatment, or any kind of exercise	Endocrine, nutritional or metabolic diseases	Type 2 diabetes mellitus
78	Does Tai Chi relieve fatigue? A systematic review and meta-analysis of randomized controlled trials	Yu Xiang 2017	China	Yes	10	689	Tai Chi or Tai Chi + conventional medication	Other forms of physical activity, conventional treatment, placebo, or no treatment	Others	Fatigue
79	A systematic review and meta-analysis of Liuzijue in stable patients with chronic obstructive pulmonary disease	Lu Xiao 2020	China	Yes	14	920	Liuzijue	Routine drug treatment or health guidance	Respiratory system diseases	Chronic obstructive pulmonary disease(COPD)
80	Effect of Baduanjin exercise for hypertension: A systematic review and meta-analysis of randomized controlled trials	Xingjiang Xiong 2015	China	No	8	572	Baduanjin or Baduanjin + antihypertensive drugs	No intervention, jogging, qigong, Tai Chi, other common exercise, or antihypertensive drugs	Circulatory system diseases	Hypertension
81	Efficacy of Liuzijue Qigong in patients with chronic obstructive pulmonary disease: A systematic review and meta-analysis	Shuanglan Xu 2022	China	No	40	3137	Liuzijue or Liuzijue + an exercise intervention (or routine treatment)	Routine administration of Western or Chinese medicine or health education	Respiratory system diseases	Chronic obstructive pulmonary disease(COPD)
82	Efficacy of Tai Chi on pain, stiffness and function in patients with osteoarthritis: a meta-analysis	Jun-Hong Yan 2013	China	No	7	348	Tai Chi or Tai Chi + other treatment	Any type of control	Musculoskeletal system and connective tissue disorders	Osteoarthritis
83	Effects of Tai Chi in patients with chronic obstructive pulmonary disease: preliminary evidence	Jun-Hong Yan 2013	China	No	8	544	Tai Chi or Tai Chi + other treatments	Any type of control	Respiratory system diseases	Chronic obstructive pulmonary disease(COPD)
84	Does tai chi improve psychological well-being and quality of life in patients with cardiovascular disease and/or cardiovascular risk factors? A systematic review	Guoyan Yang 2022	Australia	Yes	37	3525	Tai Chi	No treatment, waitlist, sham control, other forms of exercise, or conventional treatments	Mental, behavioral or neurodevelopmental disorders	Depression or anxiety
85	Tai Chi is Effective in Delaying Cognitive Decline in Older Adults with Mild Cognitive Impairment: Evidence from a Systematic Review and Meta-Analysis	Jingjing Yang 2020	China	No	11	1061	Tai Chi	No contact, waiting list, attention control, sham exercise, or alternative active treatment.	Mental, behavioral or neurodevelopmental disorders	Mild cognitive impairment (MCI)
86	Effects of Tai Chi on Sleep Quality as Well as Depression and Anxiety in Insomnia Patients: A Meta-Analysis of Randomized Controlled Trials	Min Yang 2023	China	Yes	16	1547	Tai chi	Acupuncture, regular exercise, blank control, or other intervention methods different from Tai chi	Sleep-wake disorders	Insomnia
87	Effects of Baduanjin exercise on quality-of-life and exercise capacity in patients with heart failure: A systematic review and meta-analysis	Wei-Ying Yang 2022	China	Yes	8	648	Baduanjin	Active (e.g. cycling and walking) or non-active (e.g. usual care, standard care, pharmacological therapy) rehabilitation treatments	Circulatory system diseases	Heart failure (HF)
88	Meta-Analysis of Elderly Lower Body Strength: Different Effects of Tai Chi Exercise on the Knee Joint-Related Muscle Groups	Yuan Yang 2021	China	No	25	1995	Tai Chi	None, low intensity exercise, routine treatment, health education, routine exercise	Musculoskeletal system and connective tissue disorders	Lower body muscles strength(elderly)
89	Effectiveness of Baduanjin Exercise on Quality of Life and Psychological Health in Postoperative Patients With Breast Cancer: A Systematic Review and Meta-analysis	Xin-Xin Ye 2022	China	Yes	7	450	Baduanjin	Routine rehabilitation training, routine health education, psychological nursing, diet nursing, medication guidance,	Neoplasms	Breast cancer
90	Effects of the different Tai Chi exercise cycles on patients with essential hypertension: A systematic review and meta-analysis	Yikun Yin 2023	China	Yes	26	2370	Tai Chi or Tai Chi + other intervention methods	Pharmacotherapy, usual care, other exercise methods, or no treatment	Circulatory system diseases	Hypertension
91	Effects of Tai Chi exercise on improving walking function and posture control in elderly patients with knee osteoarthritis: A systematic review and meta-analysis	Yanwei You 2021	China	No	11	603	Tai Chi	Attention control	Musculoskeletal system and connective tissue disorders	Knee osteoarthritis
92	Systematic review and meta-analysis of randomized controlled trials assessing the impact of Baduanjin exercise on cognition and memory in patients with mild cognitive impairment	Liqiang Yu 2021	China	No	16	1054	Baduanjin	Conventional therapy	Mental, behavioral or neurodevelopmental disorders	Mild cognitive impairment
93	The Impact of Tai Chi on Motor Function, Balance, and Quality of Life in Parkinson's Disease: A Systematic Review and Meta-Analysis	Xing Yu 2021	China	No	17	951	Tai Chi	Other treatments, or another exercise intervention	Nervous system diseases	Parkinson
94	Effects of Baduanjin exercise for knee osteoarthritis: A systematic review and meta-analysis	Zhi-Peng Zeng 2019	China	Yes	7	424	Baduanjin	Waiting list control, usual care, health education, NSAID therapy or other common exercises	Musculoskeletal system and connective tissue disorders	Osteoarthritis
95	Meta-Analysis of Tai Chi Chuan in Treating Lumbar Spondylosis and Back Pain	Fushun Zhang 2022	China	No	7	296	Tai Chi or Tai Chi + the other treating procedures	Other treating procedures	Musculoskeletal system and connective tissue disorders	Back pain and lumbar spondylosis
96	Tai chi for treating osteopenia and primary osteoporosis: a meta-analysis and trial sequential analysis	Yili Zhang 2019	China	Yes	15	857	Tai Chi or Tai Chi + conventional treatments or conventional monotherapy	Only placebo, no treatments, conventional treatments recommended by the guidelines or internationally recognized treatments	Musculoskeletal system and connective tissue disorders	Osteopenia and primary osteoporosis
97	Effects of traditional Chinese exercises on mental health in individuals with drug rehabilitee: A systematic review and meta-analysis	Yulong Zhang 2022	China	No	10	740	Tai Chi	The intervetion without Tai Chi	Mental, behavioral or neurodevelopmental disorders	Depression or anxiety
98	Tai Chi for Schizophrenia: A Systematic Review	Wei Zheng 2016	China	No	6	483	Tai Chi	Any treatment (e.g. yoga, waitlist, and usual daily activities, et al)	Mental, behavioral or neurodevelopmental disorders	Schizophrenia
99	The Influences of Tai Chi on Balance Function and Exercise Capacity among Stroke Patients: A Meta-Analysis	Xinhu Zheng 2021	China	Yes	19	1297	Tai Chi	Placebo, health education, daily activities, routine nursing	Nervous system diseases	Stroke
100	Tai Chi for Essential Hypertension: a Systematic Review of Randomized Controlled Trials	Dongling Zhong 2020	China	Yes	28	2937	Tai Chi	Antihypertensive drugs, other exercises, no treatment, or health education	Circulatory system diseases	Hypertension
101	Different Training Durations and Frequencies of Tai Chi for Bone Mineral Density Improvement: A Systematic Review and Meta-Analysis	Yi Zhou 2021	China	No	23	1582	Tai Chi	Any type of control group, including usual care, conventional Western medicine, no exercise, or any kind of exercise	Musculoskeletal system and connective tissue disorders	Bone Mineral Density Loss
102	Effects of tai chi on physiology, balance and quality of life in patients with type 2 diabetes: A systematic review and meta-analysis	Zonglei Zhou 2019	China	No	23	1235	Tai Chi	Usual care, exercise, sham exercise, or no intervention	Endocrine, nutritional or metabolic diseases	Type 2 diabetes mellitus
103	Efficacy of Tai Chi on lower limb function of Parkinson's disease patients: A systematic review and meta-analysis	Ping-An Zhu 2023	China	Yes	10	532	Tai Chi	No intervention or low-intensity exercise	Nervous system diseases	Parkinson
104	A Systematic Review and Meta-Analysis Baduanjin Qigong for Health Benefits: Randomized Controlled Trials	Liye Zou 2017	China	No	19	1535	Baduanjin	Keep either their original lifestyle, educational lessons relating to diseases , regular drug treatment, regular healthcare, or daily self-walking	Others	Health benefits(Qol, sleep,banlance,etl)
105	The Effect of Taichi Practice on Attenuating Bone Mineral Density Loss: A Systematic Review and Meta-Analysis of Randomized Controlled Trials	Liye Zou 2017	China	No	12	1604	Tai Chi or Tai Chi + placebo or Tai Chi + usual care	No treatment, placebo, other low-to-moderate walking or usual care	Musculoskeletal system and connective tissue disorders	Bone Mineral Density Loss
106	Wuqinxi Qigong as an Alternative Exercise for Improving Risk Factors Associated with Metabolic Syndrome: A Meta-Analysis of Randomized Controlled Trials	Liye Zou 2019	China	No	9	628	Wuqinxi	Medication or unsual care or walking training	Endocrine, nutritional or metabolic diseases	Metabolic syndrome
107	易筋经防治老年人原发性骨质疏松的Meta分析	Qingqing Cao 2018	China	No	3	185	Yijinjing	Traditional exercise therapy, jogging, slow walking, no exercise	Musculoskeletal system and connective tissue disorders	Primary osteoporosis
108	传统太极功法干预对改善骨密度流失疗效及安全性的系统评价	Lingfeng Zeng 2019	China	No	14	987	Tai Chi	No therapeutic intervention, placebo, moderate to low walking, or routine nursing	Musculoskeletal system and connective tissue disorders	Bone density loss
109	八段锦对大学生心理健康干预效果的系统评价	Jinhui Chen 2021	China	No	11	1006	Baduanjin + control group	Blank group or only general physical activity	Mental, behavioral or neurodevelopmental disorders	Mental health
110	太极拳对老年人单足站立时间影响差异性的Meta分析	Xiaojun Li 2016	China	No	6	399	Tai Chi	No any regular exercise	Others	Balance function(elderly)
111	太极拳运动对2型糖尿病患者身体机能影响研究的Meta分析	Tiantian Yin 2022	China	No	14	790	Tai Chi	Routine medical treatment or other exercises	Endocrine, nutritional or metabolic diseases	Type 2 diabetes mellitus
112	八段锦对高血压患者血压影响的Meta分析	Xiaoyin Chen 2018	China	No	8	518	Baduanjin	Conventional treatment	Circulatory system diseases	Hypertension
113	八段锦改善MCI患者注意力临床随机对照试验的系统评价与Meta分析	Xinming Chen 2022	China	No	8	466	Baduanjin + control group	Blank control, unusal care and/or health education or no other exercise	Mental, behavioral or neurodevelopmental disorders	Mild cognitive impairment
114	八段锦对稳定期慢性阻塞性肺疾病患者康复效果影响的meta分析	Yanhua Chen 2018	China	No	12	1245	Baduanjin + conventional nursing	Usual care or other therapy	Respiratory system diseases	Chronic obstructive pulmonary disease(COPD)
115	八段锦防治绝经后女性骨质疏松的Meta分析	Yixi Chen 2022	China	No	11	759	Baduanjin + control group	No intervention or oral anti-osteoporosis drugs	Musculoskeletal system and connective tissue disorders	Postmenopausal osteoporosis
116	八段锦运动对高血压患者干预效果的Meta分析	Zusen Chen 2018	China	No	13	885	Baduanjin	Usual medication (nursing), or blank control	Circulatory system diseases	Hypertension
117	八段锦治疗神经根型颈椎病的系统评价与Meta分析	Wenkang Dai 2020	China	No	10	843	Baduanjin or Baduanjin + control group	Conventional treatment (drug therapy, cervical traction, electroacupuncture, manual therapy, cupping, etc.), or the intervetion without Baduanjin	Musculoskeletal system and connective tissue disorders	Cervical radiculopathy
118	太极拳锻炼防治骨质疏松症的Meta分析	Yelong Deng 2021	China	No	18	1391	Tai Chi + control group	No treatment or oral anti-osteoporosis drugs	Musculoskeletal system and connective tissue disorders	Osteoporosis
119	八段锦对老年人平衡功能影响的Meta分析	Wenyuan Du 2020	China	No	11	778	Baduanjin	Other interventions or no interventions	Others	Balance function(elderly)
120	太极拳对轻度认知功能障碍患者认知功能影响的Meta分析	Wenlong Li 2021	China	No	11	1234	Tai Chi	Other interventions (no interventions, activities of daily exercise, health education or stretching exercises, etc.) or regular aerobic exercise	Mental, behavioral or neurodevelopmental disorders	Mild cognitive impairment
121	预防老年人跌倒的最佳太极拳运动量的Meta分析	Zhenrui Li 2021	China	No	17	4425	Tai Chi	Routine care includes routine rehabilitation, exercise, or ongoing therapy	Others	Fall risk(elderly)
122	太极拳锻炼对老年人COPD患者干预效果的Meta分析	Lihua Wang 2020	China	No	16	1241	Tai Chi + control group	no limitations	Respiratory system diseases	Chronic obstructive pulmonary disease(COPD)
123	太极拳对稳定期中老年人慢性阻塞性肺疾病患者康复疗效的meta分析	Dongjin 2021	China	No	15	1502	Tai Chi	no limitations	Respiratory system diseases	Chronic obstructive pulmonary disease(COPD)
124	八段锦对轻度认知障碍患者记忆力影响的系统评价与Meta分析【内容过多】	Jiayin Guo 2022	China	No	9	588	Baduanjin + control group	Blank control or unsual care and treatment	Mental, behavioral or neurodevelopmental disorders	Mild cognitive impairment
125	六字诀功法对中老年慢性阻塞性肺疾病稳定期患者肺功能康复效果的Meta分析	Mei Han 2023	China	No	8	517	Liuzijue + conventional western therapy	Conventional western medicine treatment	Respiratory system diseases	Chronic obstructive pulmonary disease(COPD)
126	八段锦对稳定期慢性阻塞性肺疾病患者肺康复影响Meta分析	Yan Han 2017	China	No	9	960	Baduanjin + control group	Conventional therapy	Respiratory system diseases	Chronic obstructive pulmonary disease(COPD)
127	太极拳训练对帕金森患者平衡功能影响的Meta分析	Mingxing He 2019	China	No	9	358	Tai Chi + conventional therapy	Conventional therapy	Nervous system diseases	Parkinson
128	八段锦干预失眠症患者疗效的Meta分析	Jiangtao Hou 2022	China	No	13	1022	Baduanjin	Conventional therapy	Sleep-wake disorders	Insomnia
129	太极拳治疗下腰痛临床疗效的Meta分析	Xiang Li 2017	China	No	6	660	Tai Chi	The intervetion without Tai Chi	Musculoskeletal system and connective tissue disorders	Low back pain
130	太极拳对心力衰竭患者心功能及生活质量影响的meta分析	Jianchao He 2018	China	No	7	446	Tai Chi + conventional therapy	Conventional therapy	Circulatory system diseases	Heart failure
131	太极拳锻炼对肌力改善效果的meta分析	Zhongjun Su 2020	China	No	12	762	Tai Chi	The intervetion without Tai Chi	Musculoskeletal system and connective tissue disorders	Muscle improvement
132	太极拳运动疗法改善心肌梗死患者心功能的Meta分析	Han Wang 2020	China	No	7	591	Tai Chi + conventional therapy	Conventional therapy	Circulatory system diseases	Myocardial infarction
133	太极运动对脑卒中患者运动功能及睡眠质量影响的系统评价[The effect of TaiChi exercise on motor function and sleep quality in patients with stroke:a meta analysis]	Yufeng Li 2017	China	No	17	1209	Tai Chi + other treatment	Any type of conventional rehabilitation exercise(including general care, routine exercise therapy)	Nervous system diseases	Stroke
134	太极拳对中老年原发性高血压患者血压水平影响的Meta分析	Chengji Jin 2018	China	No	19	1545	Tai Chi	Conventional therapy	Circulatory system diseases	Hypertension
135	太极拳对轻度认知障碍老年人认知功能干预效果的Meta分析	Qi Zhang 2020	China	No	7	1068	Tai Chi	Usual care, other forms of exercise, or no intervention	Mental, behavioral or neurodevelopmental disorders	Mild cognitive impairment
136	八段锦治疗颈椎病颈痛效果的meta分析	Yan Li 2022	China	No	11	894	Baduanjin + conventional therapy	Massage traction and other non-surgical treatment	Musculoskeletal system and connective tissue disorders	Cervical spondylopathy
137	太极拳训练改善在校大学生抑郁情绪的meta分析	Qian Yu 2019	China	No	7	325	Tai Chi	Use regular aerobic exercise intervention mode (excluding physical and mental exercise such as tai chi, light kung, yoga)	Mental, behavioral or neurodevelopmental disorders	Depressive symptom
138	八段锦锻炼对慢性心力衰竭患者疗效的Meta分析	Qianfeng Li 2022	China	No	8	626	Baduanjin + control group	Conventional western treatment	Circulatory system diseases	Heart failure
139	八段锦对骨质疏松症患者干预效果的Meta分析	Xiaoyan Li 2020	China	No	15	1234	Baduanjin + conventional therapy	Conventional treatment or no intervention (conventional treatment includes basic drug therapy, calcium supplementation, vitamin D, traditional Chinese medicine diet, etc.)	Musculoskeletal system and connective tissue disorders	Osteoporosis
140	太极拳治疗原发性高血压疗效Meta分析	Lu Cai 2016	China	No	10	881	Tai Chi or Tai Chi + conventional western medicine treatment	No intervention or only conventional western medicine treatment	Circulatory system diseases	Hypertension
141	五禽戏对稳定期慢性阻塞性肺疾病患者有效性的Meta分析	Hai Liu 2023	China	No	6	472	Wuqinxi + conventional therapy	Conventional therapy	Respiratory system diseases	Chronic obstructive pulmonary disease(COPD)
142	太极拳对老年慢性阻塞性肺疾病患者肺功能和运动耐力影响的Meta分析	Jihong Wang 2015	China	No	6	409	Tai Chi	Conventional therapy or health education	Respiratory system diseases	Chronic obstructive pulmonary disease(COPD)
143	太极拳治疗骨关节炎的系统评价和Meta分析	Hui Xie 2016	China	No	12	542	Tai Chi	No intervention, routine treatment, health education, routine exercise, etc	Musculoskeletal system and connective tissue disorders	Osteoarthritis
144	太极运动治疗骨关节患者关节疼痛、僵硬及功能障碍的系统评价及Meta分析	Wenjun Liu 2020	China	No	15	789	Tai Chi	No exercise or other aerobic exercise	Musculoskeletal system and connective tissue disorders	Osteoarthritis
145	太极拳运动对老年人平衡功能和跌倒预防效果的Meta分析	Yuan Zhao 2013	China	No	6	2796	Tai Chi	Regular exercise or physical therapy (including resistance training, balance training, strength training, gait training, etc.)	Others	Fall and balance function(middle-aged and elderly people)
146	八段锦治疗颈型颈椎病有效性的Meta分析	Yue Liu 2021	China	No	8	665	Baduanjin + control group	Electroacupuncture, spinal trimmer, medication, traction, conventional therapy, conventional care, rehabilitation therapy	Musculoskeletal system and connective tissue disorders	Cervical spondylopathy
147	“六字诀”呼吸操对慢性阻塞性肺疾病稳定期患者康复效果的Meta分析	Feng Lu 2021	China	No	13	1030	Liuzijue + control group	basic or conventional treatment (including medication, health education, whole-body breathing exercises, etc.)	Respiratory system diseases	Chronic obstructive pulmonary disease(COPD)
148	八段锦对冠心病患者生活质量影响的Meta分析	Naibo Luo 2021	China	No	21	1961	Baduanjin + control group	Conventional basic drug therapy	Circulatory system diseases	Coronary heart disease
149	八段锦对冠心病病人焦虑、抑郁及心绞痛发作频率影响的Meta分析	Naibo Luo 2021	China	No	14	1330	Baduanjin + control group	Conventional basic drug therapy	Circulatory system diseases	Coronary heart disease
150	太极拳与其他运动降低老年人跌倒风险的Meta分析	Xinxin Li 2022	China	No	12	1345	Tai Chi	Other exercise, such as stretching exercises, yoga, etc	Others	Fall risk(elderly)
151	八段锦在糖尿病周围神经病变中应用效果的Meta分析	Zhanke Ma 2022	China	No	5	381	Baduanjin	Other forms of exercise or conventional treatment care	Endocrine, nutritional or metabolic diseases	Diabetic peripheral neuropathy
152	八段锦改善抑郁症状Meta分析	Dingrong Qiu 2019	China	No	9	709	Baduanjin + control group	Conventional treatment, community care, five-element music or Jieyu Decoction	Mental, behavioral or neurodevelopmental disorders	Depressive symptom
153	太极拳对中老年人跌倒及平衡功能影响的Meta分析	Yijie Huang 2020	China	Yes	20	3842	Tai Chi	low-intensity exercise, cognitive education training, other forms of exercise	Others	Fall and balance function(middle-aged and elderly people)
154	太极拳运动对中轻度帕金森患者平衡功能影响的Meta分析	Haosheng Chen 2022	China	No	16	771	Tai Chi + conventional therapy	Placebo or conventional therapy or combined with other exercise therapy	Nervous system diseases	Mild parkinson
155	太极对老年人跌倒预防效果的Meta分析	Mi Song 2020	China	No	6	756	Tai Chi or Tai Chi + health education	blank control or health education	Others	Fall risk(elderly)
156	太极拳锻炼周期对原发性高血压的血压及心血管危险因素的影响:系统性评价和Meta分析	Yikun Yin 2022	China	No	23	2129	Tai Chi	No intervention, conventional medication, usual care, aerobic exercise	Circulatory system diseases	Hypertension
157	太极运动对脑卒中患者运动、情绪及生活质量影响的系统评价和Meta分析	Lin Tan 2016	China	No	15	572	Tai Chi	Conventional rehabilitation (including regular routine nursing, physical therapy or exercise therapy, etc.)	Nervous system diseases	Stroke
158	太极拳在2型糖尿病患者中应用效果的Meta分析	Qing Tang 2017	China	No	11	764	Tai Chi	conventional exercises	Endocrine, nutritional or metabolic diseases	Type 2 diabetes mellitus
159	太极拳运动对轻中度帕金森病患者影响的meta分析	Fen Yu 2018	China	No	12	556	Tai Chi or Tai Chi + conbentional therapy	Conventional drug treatment, the placebo or other sports	Nervous system diseases	Mild parkinson
160	太极拳干预非特异性腰背痛的Meta分析	Haijiao Zhang 2021	China	No	9	1092	Tai Chi	Blank control or daily training	Musculoskeletal system and connective tissue disorders	Non-specific low back pain
161	八段锦干预心力衰竭患者疗效的Meta分析	Anzhu Wang 2020	China	No	6	483	Baduanjin + control group	Conventional medication (nursing) or other forms of exercise	Circulatory system diseases	Heart failure
162	太极运动对健康老年人群运动功能影响的META分析	Cenyi Wang 2022	China	No	20	4455	Tai Chi	Blank control or the intervention without Tai Chi	Others	Balance function(healthy elderly population)
163	八段锦对中老年人生理机能影响的Meta分析【结局指标 过多】	Jianyue Wang 2016	China	No	8	388	Baduanjin	No exercise or jogging, walking, or brisk walking	Others	Physiological function(middle-aged and elderly people)
164	八段锦对2型糖尿病患者血糖血脂水平等辅助治疗效果影响的Meta分析	Meijie Wang 2021	China	No	18	785	Baduanjin + control group	Conventional treatment or health education	Endocrine, nutritional or metabolic diseases	Type 2 diabetes mellitus
165	太极拳治疗2型糖尿病随机对照实验的系统评价与meta分析	Qi Wang 2017	China	No	14	785	Tai Chi or Tai Chi + conbentional therapy	Other aerobic exercise, blank group, health education, or conventional drug therapy	Endocrine, nutritional or metabolic diseases	Type 2 diabetes mellitus
166	太极拳锻炼防治骨质疏松症效果的Meta 分析	Long Liang 2019	China	No	18	1664	Tai Chi	The intervention without Tai Chi	Musculoskeletal system and connective tissue disorders	Osteoporosis
167	八段锦对2型糖尿病患者焦虑抑郁情绪及血糖干预效果的Meta分析	Yu Zou 2019	China	No	9	576	Baduanjin	Conventional treatment and care	Endocrine, nutritional or metabolic diseases	Type 2 diabetes mellitus
168	八段锦对糖尿病患者糖脂代谢干预效果的Meta分析	Shengling Zhu 2020	China	No	16	1185	Baduanjin	Health education, basic exercise or other conventional western medicine treatment	Endocrine, nutritional or metabolic diseases	Diabetes
169	八段锦对脑卒中患者肢体功能康复影响的Meta分析	Qingxiang Zheng 2017	China	No	6	443	Baduanjin	Balance training, balance function training, routine rehabilitation training, rehabilitation treatment or routine health education	Nervous system diseases	Stroke
170	八段锦干预稳定性心绞痛的Meta分析及GRADE评价	Yiqian Zhao 2023	China	Yes	6	672	Baduanjin	Conventional cardiac rehabilitation therapy	Circulatory system diseases	Stable angina pectoris
171	短期的太极拳结合常规康复训练治疗脑卒中偏瘫患者平衡能力、运动功能的meta分析	Chen Wang 2018	China	No	8	408	Tai Chi	Other treatments (including acupuncture, regular rehabilitation training, etc.)	Nervous system diseases	Hemiplegia after stroke
172	六字诀康复法对稳定期慢性阻塞性肺疾病患者的疗效及安全性的系统评价及Meta分析	Yaqing Zhang 2021	China	No	18	1036	Liuzijue	Conventional treatment	Respiratory system diseases	Chronic obstructive pulmonary disease(COPD)
173	八段锦对2型糖尿病临床疗效Meta分析	Junwei Zhang 2021	China	No	10	813	Baduanjin	Conventional treatment	Endocrine, nutritional or metabolic diseases	Type 2 diabetes mellitus
174	太极拳运动对老年人认知功能影响的系统评价与Meta分析	Jianguo Zhang 2017	China	No	8	678	Tai Chi	Other physical exercise or health education	Mental, behavioral or neurodevelopmental disorders	Cognitive impairment(the elderly)
175	中国健身气功八段锦对中老年人血脂影响的Meta分析	Baozhen Zhang 2019	China	No	5	250	Baduanjin	The intervention without Baduanjin	Endocrine, nutritional or metabolic diseases	Hyperlipidemia(middle-aged and elderly people)
176	五禽戏对慢性阻塞性肺疾病病人肺功能干预效果的Meta分析	Lei Yuan 2021	China	No	8	578	Wuqinxi	No exercises	Respiratory system diseases	Chronic obstructive pulmonary disease(COPD)
177	太极拳对癌因性疲乏干预效果的Meta分析	Huanping Long 2022	China	No	8	643	Tai Chi	Conventional treatment and nursing without exercise intervention	Neoplasms	Cancer-related fatigue
178	太极拳锻炼对个体疲劳的干预效果——基于随机对照试验的系统评价与Meta分析	Caichao Yue 2021	China	No	20	1417	Tai Chi	Other forms of exercise therapy or conventional treatment	Others	Fatigue
179	太极拳练习对中老年人血压影响的Meta分析	Mingjun Zhang 2015	China	No	10	793	Tai Chi	The intervetion without Tai Chi	Circulatory system diseases	Hypertension(middle-aged and elderly people)
180	八段锦对冠心病患者心脏康复干预效果的Meta分析	Xiaoli Yang 2019	China	No	6	563	Baduanjin	conventional treatment or care	Circulatory system diseases	Coronary heart disease
181	健身气功八段锦治疗2型糖尿病疗效的Meta分析	Jipeng Yang 2015	China	No	7	507	Baduanjin	conventional treatment	Endocrine, nutritional or metabolic diseases	Type 2 diabetes mellitus
182	六字诀对慢性阻塞性肺疾病稳定期患者影响的Meta分析	Xiaohui Liu 2015	China	No	10	573	Liuzijue or Liuzijue + routine treatment	The intervetion without Liuzijue	Respiratory system diseases	Chronic obstructive pulmonary disease(COPD)
183	太极拳对T2DM患者血糖及脂蛋白代谢水平影响的Meta分析	Yao Ge 2020	China	No	13	856	Tai Chi	conventional treatment	Endocrine, nutritional or metabolic diseases	Type 2 diabetes mellitus
184	八段锦运动对维持性血液透析患者睡眠质量改善有效性的meta分析	Lixuan Ge 2022	China	No	4	344	Baduanjin	conventional treatment	Sleep-wake disorders	Sleep quality
185	健身气功五禽戏治疗老年性骨质疏松症Meta分析	Changli Xu 2019	China	No	8	765	Wuqinxi	conventional treatment	Musculoskeletal system and connective tissue disorders	Primary osteoporosis
186	八段锦对冠心病患者心脏康复功效的Meta分析	Wenjun Xu 2021	China	No	10	1049	Baduanjin	Conventional rehabilitation	Circulatory system diseases	Coronary heart disease
187	八段锦干预冠心病PCI术后患者疗效的Meta分析	Ling Xu 2020	China	No	8	696	Baduanjin	conventional treatment, unsual care or walking exercise	Circulatory system diseases	post-PCI
188	六字诀对于肺功能康复影响的Meta分析	Hua Xing 2021	China	No	15	1157	Liuzijue	no limitations	Respiratory system diseases	Chronic obstructive pulmonary disease(COPD)
189	八段锦对慢性阻塞性肺部疾病干预效果的系统评价与Meta分析	Qiurong Xie 2020	China	No	25	2058	Baduanjin	Conventional treatment	Respiratory system diseases	Chronic obstructive pulmonary disease(COPD)
190	八段锦运动疗法治疗颈椎病临床疗效的Meta分析	Yulong Wu 2022	China	No	14	1139	Baduanjin	Conventional rehabilitation	Musculoskeletal system and connective tissue disorders	Cervical spondylopathy
191	中医传统功法八段锦干预治疗失眠的系统评价和Meta分析	Qianyan Wu 2022	China	No	8	650	Baduanjin	no limitations	Sleep-wake disorders	Insomnia
192	太极治疗膝骨关节炎系统评价及meta分析	Yu Xie 2015	China	No	7	367	Tai Chi	No intervention, health education, placebos	Musculoskeletal system and connective tissue disorders	Knee osteoarthritis
193	八段锦对2型糖尿病患者血糖影响的meta分析	Lulu Wei 2021	China	No	7	454	Baduanjin	no treatment	Endocrine, nutritional or metabolic diseases	Type 2 diabetes mellitus
194	八段锦对慢性心力衰竭患者生活质量影响的Meta分析	Yao Wang 2019	China	No	5	363	Baduanjin	conventional treatment	Circulatory system diseases	Chronic heart failure
195	健身气功五禽戏对成年人血脂影响的Meta分析	Xuebing Wang 2017	China	No	7	663	Wuqinxi	no limitations	Endocrine, nutritional or metabolic diseases	Dyslipidemia(adult)
